# Supplementary material for: Arabidopsis histone H3 lysine 9 methyltransferases KYP/SUVH5/6 are involved in leaf development by interacting with AS1-AS2 to repress KNAT1 and KNAT2
Source: Commun Biol. 2023 Feb 24;6:219. doi: 10.1038/s42003-023-04607-6 (PMC9958104; doi:10.1038/s42003-023-04607-6)
Supplement: Supplementary file 4 — Supplementary Data 1 [file 42003_2023_4607_MOESM4_ESM.xlsx]

## Sheet: 工作表1
Chrom	Start	End	Comment	length	peak_value	annotated region	Chrom	Start	End	length	distance	gene	code
1	46731	46931	peak_1	196	39.2239	Promoter (<=1kb)	1	45296	47019	1724	88	NA	AT1G01080
1	55258	55369	peak_2	229	25.4442	Promoter (1-2kb)	1	56624	56740	117	-1255	NA	AT1G01115
1	58781	59001	peak_3	146	32.0395	Promoter (<=1kb)	1	57269	59167	1899	166	KCS1	AT1G01120
1	81733	81832	peak_4	1000	499.307	Promoter (2-3kb)	1	78932	79032	101	-2702	MIR165A	AT1G01183
1	88181	88433	peak_5	206	51.8878	Promoter (<=1kb)	1	86515	88213	1699	0	ATRABA3	AT1G01200
1	93051	93233	peak_6	128	23.2714	Exon (AT1G01220.1/AT1G01220, exon 5 of 8)	1	91376	95651	4276	1676	FKGP	AT1G01220
1	126684	126815	peak_7	344	45.0232	Exon (AT1G01320.2/AT1G01320, exon 11 of 25)	1	121124	130570	9447	3755	NA	AT1G01320
1	136149	136339	peak_8	148	28.211	Promoter (<=1kb)	1	136124	138162	2039	26	NA	AT1G01350
1	156908	157062	peak_9	211	32.5085	Promoter (<=1kb)	1	154492	156011	1520	-898	UGT72B3	AT1G01420
1	174967	175105	peak_10	168	23.2007	Promoter (<=1kb)	1	175782	178400	2619	-677	ACS2	AT1G01480
1	195900	196063	peak_11	270	44.0697	Promoter (<=1kb)	1	195812	198635	2824	89	NA	AT1G01540
1	201754	201937	peak_12	258	47.1363	Promoter (<=1kb)	1	202136	204189	2054	-199	ATMPK11	AT1G01560
1	237277	237531	peak_13	229	58.1906	5' UTR	1	232841	237817	4977	286	SPPL4	AT1G01650
1	277269	277462	peak_14	208	40.2006	Exon (AT1G01760.1/AT1G01760, exon 5 of 10)	1	276266	278448	2183	986	NA	AT1G01760
1	344365	344510	peak_15	158	22.9423	Promoter (<=1kb)	1	343166	344341	1176	-25	NA	AT1G01990
1	450238	450367	peak_16	494	63.7274	Promoter (<=1kb)	1	448463	450425	1963	58	TOC33	AT1G02280
1	453037	453286	peak_17	212	52.8065	Promoter (<=1kb)	1	453288	455463	2176	-2	NA	AT1G02300
1	457324	457485	peak_18	184	29.6537	Exon (AT1G02305.1/AT1G02305, exon 8 of 11)	1	455688	458164	2477	1637	NA	AT1G02305
1	515773	515892	peak_19	454	54.0164	Downstream (<1kb)	1	515494	515566	73	280	NA	AT1G02480
1	540590	540924	peak_20	157	52.5093	Promoter (<=1kb)	1	541335	542240	906	-411	NA	AT1G02570
1	568513	568739	peak_21	144	32.5079	Promoter (<=1kb)	1	568704	570418	1715	0	NA	AT1G02650
1	621079	621195	peak_22	189	21.9704	Promoter (<=1kb)	1	621461	622469	1009	-266	NA	AT1G02816
1	641764	641933	peak_23	417	70.4317	Downstream (<1kb)	1	642752	644521	1770	2588	TPK1	AT1G02880
1	672372	672544	peak_24	316	54.4226	Exon (AT1G02965.1/AT1G02965, exon 2 of 6)	1	671661	672814	1154	270	NA	AT1G02965
1	698899	699067	peak_25	266	44.7683	Promoter (<=1kb)	1	699121	699246	126	-54	NA	AT1G03022
1	700632	700774	peak_26	151	21.5015	Promoter (<=1kb)	1	701478	703864	2387	-704	NA	AT1G03030
1	741169	741344	peak_27	134	23.5211	Exon (AT1G03090.2/AT1G03090, exon 6 of 16)	1	739679	744184	4506	1491	MCCA	AT1G03090
1	753791	754066	peak_28	301	82.7562	Promoter (<=1kb)	1	753307	754198	892	132	PSAD-2	AT1G03130
1	758959	759156	peak_29	145	28.5988	Promoter (2-3kb)	1	761282	766153	4872	-2126	FZL	AT1G03160
1	788433	788910	peak_30	360	171.792	Promoter (1-2kb)	1	790091	791592	1502	-1181	NA	AT1G03230
1	813154	813381	peak_31	242	54.8356	Promoter (<=1kb)	1	811033	813086	2054	-69	ATDUF1	AT1G03300
1	851153	851400	peak_32	353	87.1684	Promoter (<=1kb)	1	852366	854032	1667	-966	NA	AT1G03440
1	898534	898722	peak_33	242	45.4665	Promoter (<=1kb)	1	898876	899655	780	-154	PSB27	AT1G03600
1	967503	967848	peak_34	190	65.5524	Promoter (<=1kb)	1	962016	966757	4742	-747	NA	AT1G03830
1	1000667	1000932	peak_35	249	66.0949	Promoter (<=1kb)	1	1001321	1004383	3063	-389	NA	AT1G03920
1	1001045	1001374	peak_36	257	84.6825	Promoter (<=1kb)	1	1001321	1004383	3063	0	NA	AT1G03920
1	1077343	1077532	peak_37	351	66.4046	Exon (AT1G04140.1/AT1G04140, exon 8 of 14)	1	1075543	1080630	5088	3098	NA	AT1G04140
1	1080200	1080433	peak_38	226	52.7213	Promoter (<=1kb)	1	1075543	1080630	5088	197	NA	AT1G04140
1	1099967	1100174	peak_39	154	31.8442	Downstream (<1kb)	1	1100444	1100608	165	434	NA	AT1G04171
1	1108165	1108336	peak_40	175	29.9369	Intron (AT1G04190.1/AT1G04190, intron 1 of 7)	1	1106428	1108715	2288	379	TPR3	AT1G04190
1	1134930	1135122	peak_41	200	38.3955	Promoter (1-2kb)	1	1136258	1138613	2356	-1136	AXR3	AT1G04250
1	1191251	1191534	peak_42	120	33.836	Promoter (<=1kb)	1	1189078	1191412	2335	0	NA	AT1G04410
1	1233256	1233512	peak_43	327	83.7579	Exon (AT1G04520.1/AT1G04520, exon 3 of 4)	1	1231578	1234032	2455	1679	PDLP2	AT1G04520
1	1242099	1242432	peak_44	299	99.4201	Promoter (<=1kb)	1	1242558	1244244	1687	-126	NA	AT1G04555
1	1252844	1253040	peak_45	120	23.5528	Exon (AT1G04580.1/AT1G04580, exon 7 of 10)	1	1246728	1248775	2048	-4070	NA	AT1G04570
1	1343309	1343549	peak_46	229	55.0194	Promoter (<=1kb)	1	1340669	1343584	2916	35	NA	AT1G04780
1	1366800	1367011	peak_47	158	33.3505	Exon (AT1G04850.1/AT1G04850, exon 5 of 12)	1	1365118	1368844	3727	1833	NA	AT1G04850
1	1407165	1407366	peak_48	219	44.0377	Promoter (<=1kb)	1	1403085	1407468	4384	102	TAFII59	AT1G04950
1	1422051	1422234	peak_49	524	95.9779	Promoter (<=1kb)	1	1419080	1421789	2710	-263	NA	AT1G04990
1	1424902	1424998	peak_50	211	20.2784	Promoter (<=1kb)	1	1425593	1428782	3190	-595	NA	AT1G05000
1	1459202	1459416	peak_51	123	26.3243	Promoter (<=1kb)	1	1459091	1460579	1489	112	NA	AT1G05080
1	1517389	1517590	peak_52	108	21.7816	Promoter (<=1kb)	1	1512901	1517248	4348	-142	HDG2	AT1G05230
1	1534587	1534808	peak_53	134	29.5572	Promoter (<=1kb)	1	1531641	1534410	2770	-178	NA	AT1G05270
1	1553646	1553859	peak_54	136	28.8683	Promoter (<=1kb)	1	1553608	1557733	4126	39	NA	AT1G05320
1	1562565	1562704	peak_55	166	23.1068	Exon (AT1G05350.1/AT1G05350, exon 6 of 14)	1	1560678	1564123	3446	1419	NA	AT1G05350
1	1623916	1624156	peak_56	212	50.7996	Promoter (<=1kb)	1	1618602	1623452	4851	-465	chr31	AT1G05490
1	1718879	1719025	peak_57	138	20.1257	Promoter (<=1kb)	1	1717447	1718909	1463	0	NA	AT1G05720
1	1743173	1743427	peak_58	125	31.6273	Promoter (1-2kb)	1	1744773	1747693	2921	-1346	BHLH128	AT1G05805
1	1800342	1800615	peak_59	204	55.682	Intron (AT1G05930.1/AT1G05930, intron 1 of 1)	1	1799418	1800933	1516	925	NA	AT1G05930
1	1823265	1823614	peak_60	146	50.8738	5' UTR	1	1822618	1823997	1380	648	NA	AT1G06010
1	1878056	1878332	peak_61	83	22.9909	Promoter (<=1kb)	1	1875840	1877528	1689	-529	NA	AT1G06148
1	1888030	1888274	peak_62	219	53.5147	Promoter (1-2kb)	1	1884991	1886897	1907	-1134	BHLH89	AT1G06170
1	1902022	1902235	peak_63	143	30.3856	Exon (AT1G06220.1/AT1G06220, exon 4 of 11)	1	1899964	1904873	4910	2059	MEE5	AT1G06220
1	1946160	1946342	peak_64	204	37.0825	Promoter (<=1kb)	1	1946788	1950755	3968	-446	GSK1	AT1G06390
1	2000353	2000539	peak_65	141	26.1991	Promoter (1-2kb)	1	2001594	2002596	1003	-1055	NA	AT1G06530
1	2006467	2006794	peak_66	195	63.7	5' UTR	1	2003627	2007190	3564	396	NA	AT1G06550
1	2062250	2062516	peak_67	254	67.5624	Promoter (2-3kb)	1	2056575	2060242	3668	-2009	NA	AT1G06710
1	2130691	2130851	peak_68	173	27.6784	Exon (AT1G06950.1/AT1G06950, exon 14 of 15)	1	2128843	2129883	1041	1849	NA	AT1G06930
1	2132115	2132270	peak_69	161	24.9807	Exon (AT1G06950.1/AT1G06950, exon 12 of 15)	1	2128843	2129883	1041	3273	NA	AT1G06930
1	2168290	2168498	peak_70	247	51.4423	Promoter (<=1kb)	1	2167107	2168397	1291	0	NA	AT1G07060
1	2215384	2215570	peak_71	133	24.7151	Promoter (<=1kb)	1	2215223	2216982	1760	162	NA	AT1G07210
1	2302931	2303100	peak_72	217	36.6643	Promoter (<=1kb)	1	2301380	2302021	642	-911	RTFL3	AT1G07490
1	2303622	2303855	peak_73	227	52.7911	Downstream (<1kb)	1	2304766	2305031	266	1176	NA	AT1G07500
1	2322359	2322825	peak_74	293	136.534	Promoter (1-2kb)	1	2318433	2321048	2616	-1312	TRFL2	AT1G07540
1	2344886	2345070	peak_75	208	38.2609	Promoter (<=1kb)	1	2342198	2344271	2074	-616	NA	AT1G07615
1	2432845	2433084	peak_76	93	22.2481	Promoter (<=1kb)	1	2428773	2432057	3285	-789	NA	AT1G07870
1	2438297	2438402	peak_77	239	25.124	Exon (AT1G07890.1/AT1G07890, exon 3 of 9)	1	2437725	2439665	1941	573	APX1	AT1G07890
1	2458305	2458647	peak_78	157	53.5844	Promoter (<=1kb)	1	2458244	2460790	2547	62	A4	AT1G07930
1	2555352	2555793	peak_79	374	164.924	Promoter (<=1kb)	1	2552036	2555161	3126	-192	ATCHX6A	AT1G08140
1	2579868	2580001	peak_80	167	22.2339	Exon (AT1G08210.1/AT1G08210, exon 2 of 10)	1	2577020	2580669	3650	668	NA	AT1G08210
1	2602442	2602577	peak_81	193	26.0202	Intron (AT1G08260.1/AT1G08260, intron 35 of 48)	1	2606926	2607337	412	4760	NA	AT1G08270
1	2758908	2759071	peak_82	125	20.3598	Exon (AT1G08660.1/AT1G08660, exon 4 of 11)	1	2757041	2759794	2754	723	MGP2	AT1G08660
1	2827154	2827406	peak_83	84	21.239	Promoter (<=1kb)	1	2827118	2829315	2198	37	CSD1	AT1G08830
1	2855946	2856047	peak_84	202	20.4237	Promoter (<=1kb)	1	2856227	2861170	4944	-180	NA	AT1G08910
1	2874145	2874309	peak_85	153	25.0249	Exon (AT1G08930.1/AT1G08930, exon 3 of 17)	1	2873465	2877270	3806	681	ERD6	AT1G08930
1	2887737	2887923	peak_86	289	53.7751	Distal Intergenic	1	2887285	2887706	422	453	NA	AT1G08985
1	2910200	2910415	peak_87	462	99.369	Promoter (<=1kb)	1	2911317	2915369	4053	-902	NA	AT1G09040
1	2928172	2928438	peak_88	99	26.3291	Exon (AT1G09070.1/AT1G09070, exon 1 of 1)	1	2927703	2928968	1266	470	SRC2	AT1G09070
1	2935942	2936067	peak_89	207	25.8867	3' UTR	1	2932739	2936586	3848	3204	ATRBOHB	AT1G09090
1	2942186	2942408	peak_90	296	65.7004	Promoter (<=1kb)	1	2939570	2942267	2698	0	CLPR3	AT1G09130
1	3073616	3073901	peak_91	165	46.9802	Promoter (1-2kb)	1	3070946	3072050	1105	-1567	NA	AT1G09520
1	3075021	3075221	peak_92	176	35.1869	Promoter (1-2kb)	1	3076582	3079539	2958	-1361	PIF3	AT1G09530
1	3163627	3163862	peak_93	249	58.6248	Exon (AT1G09770.1/AT1G09770, exon 2 of 4)	1	3161841	3165360	3520	1787	ATCDC5	AT1G09770
1	3173392	3173739	peak_94	143	49.5222	Promoter (<=1kb)	1	3173534	3176910	3377	0	ATATP-PRT2	AT1G09795
1	3180667	3180728	peak_95	1000	255.577	Promoter (<=1kb)	1	3176883	3180421	3539	-247	NA	AT1G09800
1	3201748	3201972	peak_96	123	27.4782	Promoter (<=1kb)	1	3201799	3204150	2352	0	XBCP3	AT1G09850
1	3255316	3255504	peak_97	153	28.7634	3' UTR	1	3252317	3255654	3338	3000	LRR XI-23	AT1G09970
1	3273231	3273406	peak_98	159	27.8502	Promoter (<=1kb)	1	3273825	3275837	2013	-419	ERG28	AT1G10030
1	3299755	3300088	peak_99	129	43.0303	Exon (AT1G10095.1/AT1G10095, exon 2 of 10)	1	3297324	3300443	3120	355	NA	AT1G10095
1	3328036	3328382	peak_100	215	74.4226	Promoter (<=1kb)	1	3327637	3328448	812	66	ATPP2-A10	AT1G10155
1	3350661	3350940	peak_101	150	41.8906	Promoter (1-2kb)	1	3352159	3354690	2532	-1219	NA	AT1G10220
1	3352871	3353056	peak_102	330	61.0532	Intron (AT1G10220.1/AT1G10220, intron 1 of 1)	1	3352159	3354690	2532	713	NA	AT1G10220
1	3364022	3364219	peak_103	124	24.4141	Exon (AT1G10270.1/AT1G10270, exon 1 of 1)	1	3363504	3366488	2985	519	GRP23	AT1G10270
1	3369325	3369578	peak_104	197	49.9001	Promoter (<=1kb)	1	3366493	3369095	2603	-231	NA	AT1G10280
1	3380961	3381032	peak_105	322	22.8799	Downstream (<1kb)	1	3378142	3380226	2085	2820	NA	AT1G10300
1	3442772	3443110	peak_106	61	20.667	Exon (AT1G10470.1/AT1G10470, exon 4 of 5)	1	3442327	3443957	1631	847	ARR4	AT1G10470
1	3490263	3490439	peak_107	254	44.6902	Exon (AT1G10570.2/AT1G10570, exon 11 of 14)	1	3487594	3491277	3684	2670	OTS2	AT1G10570
1	3527820	3528131	peak_108	71	21.9305	Promoter (<=1kb)	1	3527709	3527831	123	112	NA	AT1G10652
1	3529408	3529536	peak_109	168	21.5083	Promoter (<=1kb)	1	3530467	3531788	1322	-931	NA	AT1G10657
1	3546673	3546925	peak_110	86	21.6492	Promoter (1-2kb)	1	3544991	3545471	481	-1203	NA	AT1G10682
1	3562198	3562399	peak_111	266	53.4097	Promoter (<=1kb)	1	3562180	3562554	375	19	NA	AT1G10717
1	3562542	3563008	peak_112	858	399.611	Promoter (<=1kb)	1	3562952	3564759	1808	0	NA	AT1G10720
1	3580348	3580523	peak_113	198	34.6404	Promoter (1-2kb)	1	3574807	3578474	3668	-1875	NA	AT1G10750
1	3610042	3610244	peak_114	210	42.4655	Promoter (<=1kb)	1	3607631	3610386	2756	142	TIF3H1	AT1G10840
1	3640081	3640271	peak_115	207	39.251	Exon (AT1G10910.1/AT1G10910, exon 1 of 10)	1	3639878	3644162	4285	204	NA	AT1G10910
1	3732944	3733361	peak_116	382	159.37	Promoter (<=1kb)	1	3733139	3739842	6704	0	NA	AT1G11160
1	3754307	3754532	peak_117	167	37.626	Exon (AT1G11200.1/AT1G11200, exon 3 of 4)	1	3753365	3755641	2277	943	NA	AT1G11200
1	3760712	3760848	peak_118	174	23.711	Exon (AT1G11220.1/AT1G11220, exon 1 of 2)	1	3759862	3761165	1304	317	NA	AT1G11220
1	3763975	3764186	peak_119	103	21.6568	Exon (AT1G11230.1/AT1G11230, exon 1 of 2)	1	3763268	3764483	1216	297	NA	AT1G11230
1	3782122	3782331	peak_120	107	22.2693	Exon (AT1G11265.1/AT1G11265, exon 1 of 1)	1	3781235	3785293	4059	888	NA	AT1G11265
1	3804576	3804847	peak_121	173	46.7854	Promoter (<=1kb)	1	3800770	3804185	3416	-392	MLO2	AT1G11310
1	3810222	3810365	peak_122	223	31.9496	Promoter (<=1kb)	1	3810221	3813607	3387	2	NA	AT1G11330
1	3880288	3880505	peak_123	112	24.38	Promoter (<=1kb)	1	3878550	3880361	1812	0	XTH8	AT1G11545
1	3971810	3971981	peak_124	514	87.8558	Promoter (<=1kb)	1	3969681	3971840	2160	0	LEW1	AT1G11755
1	4033197	4033376	peak_125	150	26.77	Exon (AT1G11940.1/AT1G11940, exon 3 of 10)	1	4031574	4034078	2505	702	NA	AT1G11940
1	4034925	4035111	peak_126	266	49.4091	Promoter (<=1kb)	1	4031574	4034078	2505	-848	NA	AT1G11940
1	4058868	4059414	peak_127	317	172.979	Distal Intergenic	1	4058487	4058576	90	382	NA	AT1G12015
1	4141172	4141389	peak_128	97	21.1022	Exon (AT1G12210.1/AT1G12210, exon 1 of 1)	1	4140948	4143605	2658	225	RFL1	AT1G12210
1	4152199	4152331	peak_129	307	40.483	Promoter (1-2kb)	1	4153652	4157644	3993	-1321	ATBETAFRUCT4	AT1G12240
1	4155128	4155386	peak_130	116	30.0252	Exon (AT1G12240.1/AT1G12240, exon 3 of 7)	1	4153652	4157644	3993	1477	ATBETAFRUCT4	AT1G12240
1	4207505	4207701	peak_131	229	44.8518	Exon (AT1G12370.2/AT1G12370, exon 3 of 9)	1	4206374	4208951	2578	1250	PHR1	AT1G12370
1	4208702	4208945	peak_132	342	83.0283	Promoter (<=1kb)	1	4206374	4208951	2578	6	PHR1	AT1G12370
1	4209977	4210200	peak_133	122	27.2514	Promoter (1-2kb)	1	4206415	4208951	2537	-1027	PHR1	AT1G12370
1	4229691	4230085	peak_134	286	112.874	Promoter (<=1kb)	1	4226362	4229138	2777	-554	ACR8	AT1G12420
1	4251301	4251482	peak_135	260	47.075	5' UTR	1	4251032	4257392	6361	270	NA	AT1G12470
1	4269172	4269339	peak_136	311	52.0012	Promoter (<=1kb)	1	4267106	4268926	1821	-247	ATCCS	AT1G12520
1	4275226	4275458	peak_137	88	20.52	Exon (AT1G12550.1/AT1G12550, exon 2 of 2)	1	4274594	4275981	1388	633	HPR3	AT1G12550
1	4293725	4293865	peak_138	260	36.4536	Promoter (2-3kb)	1	4289944	4291017	1074	-2709	DDF1	AT1G12610
1	4296574	4296910	peak_139	99	33.1868	Promoter (<=1kb)	1	4294594	4297084	2491	174	NA	AT1G12620
1	4316441	4316647	peak_140	134	27.6624	Promoter (<=1kb)	1	4316701	4317005	305	-54	NA	AT1G12670
1	4373206	4373490	peak_141	276	78.407	Downstream (<1kb)	1	4374250	4375170	921	1680	NA	AT1G12830
1	4408663	4408872	peak_142	282	58.8656	Promoter (1-2kb)	1	4406318	4406746	429	-1918	NA	AT1G12935
1	4410528	4410729	peak_143	126	25.2364	Promoter (2-3kb)	1	4412887	4413057	171	-2158	NA	AT1G12938
1	4439809	4439928	peak_144	173	20.5305	Promoter (<=1kb)	1	4440214	4440286	73	-286	NA	AT1G13010
1	4475691	4475939	peak_145	142	35.2267	Intron (AT1G13130.1/AT1G13130, intron 1 of 3)	1	4474720	4477941	3222	972	NA	AT1G13130
1	4522856	4522900	peak_146	1000	52.5982	Promoter (<=1kb)	1	4522709	4522782	74	-75	NA	AT1G13240
1	4540585	4540810	peak_147	103	23.2672	Promoter (1-2kb)	1	4542168	4543742	1575	-1358	RAV1	AT1G13260
1	4547330	4547571	peak_148	303	72.9342	Promoter (<=1kb)	1	4547454	4548875	1422	0	AOC4	AT1G13280
1	4554509	4554762	peak_149	228	57.7353	Promoter (2-3kb)	1	4556892	4558708	1817	-2130	HRS1	AT1G13300
1	4582944	4583089	peak_150	153	22.1462	Distal Intergenic	1	4576967	4577967	1001	-4978	NA	AT1G13360
1	4593393	4593556	peak_151	173	28.1913	Promoter (<=1kb)	1	4592829	4593683	855	127	NA	AT1G13390
1	4599032	4599141	peak_152	1000	1281	Distal Intergenic	1	4597627	4598911	1285	1406	NUB	AT1G13400
1	4611865	4612292	peak_153	239	102.071	Promoter (<=1kb)	1	4612243	4612929	687	0	NA	AT1G13448
1	4622011	4622319	peak_154	341	104.981	Promoter (<=1kb)	1	4620228	4621580	1353	-432	NA	AT1G13470
1	4642221	4642434	peak_155	419	89.2399	Promoter (<=1kb)	1	4638514	4642104	3591	-118	AAPT1	AT1G13560
1	4650654	4650754	peak_156	201	20.051	Downstream (<1kb)	1	4650787	4651469	683	715	AtbZIP58	AT1G13600
1	4653286	4653479	peak_157	170	32.7546	Promoter (1-2kb)	1	4650787	4651469	683	-1818	AtbZIP58	AT1G13600
1	4656840	4657009	peak_158	252	42.566	Promoter (1-2kb)	1	4658538	4659106	569	-1529	NA	AT1G13605
1	4698917	4699189	peak_159	295	80.1291	Promoter (2-3kb)	1	4694372	4696023	1652	-2895	PGL1	AT1G13700
1	4708078	4708306	peak_160	264	60.2265	Promoter (1-2kb)	1	4709635	4709706	72	-1329	NA	AT1G13720
1	4786081	4786339	peak_161	110	28.3622	Promoter (2-3kb)	1	4788463	4794553	6091	-2124	GN	AT1G13980
1	4788462	4788583	peak_162	262	31.6989	Promoter (<=1kb)	1	4788463	4794553	6091	0	GN	AT1G13980
1	4842295	4842343	peak_163	629	30.1917	Promoter (<=1kb)	1	4840697	4841848	1152	-448	NA	AT1G14160
1	4892185	4892413	peak_164	222	50.5767	Promoter (<=1kb)	1	4890118	4892251	2134	0	NA	AT1G14330
1	4893837	4894031	peak_165	232	45.0566	Promoter (1-2kb)	1	4890118	4892251	2134	-1587	NA	AT1G14330
1	4895559	4895718	peak_166	191	30.3009	Promoter (1-2kb)	1	4897346	4898961	1616	-1628	NA	AT1G14340
1	4896504	4896683	peak_167	291	52.0259	Promoter (<=1kb)	1	4897346	4898961	1616	-663	NA	AT1G14340
1	4936585	4936690	peak_168	311	32.6972	Downstream (2-3kb)	1	4934120	4936100	1981	2466	NA	AT1G14430
1	4944536	4944832	peak_169	130	38.5213	Downstream (1-2kb)	1	4946218	4947576	1359	2744	NA	AT1G14450
1	4946366	4946470	peak_170	227	23.5724	3' UTR	1	4946218	4947576	1359	1106	NA	AT1G14450
1	4981266	4981461	peak_171	248	48.2688	5' UTR	1	4980672	4983284	2613	595	NA	AT1G14560
1	4987686	4987905	peak_172	95	20.8479	Promoter (1-2kb)	1	4989562	4992721	3160	-1657	NA	AT1G14580
1	5044238	5044628	peak_173	491	191.492	3' UTR	1	5042588	5044294	1707	1651	BPC2	AT1G14685
1	5066060	5066247	peak_174	160	29.9507	Promoter (<=1kb)	1	5061866	5065178	3313	-883	NA	AT1G14710
1	5076524	5076666	peak_175	210	29.7964	Exon (AT1G14740.1/AT1G14740, exon 1 of 2)	1	5075213	5077791	2579	1125	OBE3	AT1G14740
1	5106300	5106609	peak_176	160	49.379	5' UTR	1	5105018	5106861	1844	252	NA	AT1G14820
1	5133284	5133556	peak_177	322	87.5799	Promoter (<=1kb)	1	5132535	5133716	1182	160	PCR1	AT1G14880
1	5181311	5181526	peak_178	115	24.7778	Promoter (<=1kb)	1	5179887	5181389	1503	0	NA	AT1G15040
1	5189299	5189441	peak_179	299	42.4188	Exon (AT1G15080.1/AT1G15080, exon 8 of 8)	1	5189687	5189760	74	319	NA	AT1G15090
1	5192231	5192450	peak_180	224	49.1487	Downstream (<1kb)	1	5193426	5194203	778	1753	RHA2A	AT1G15100
1	5200371	5200682	peak_181	66	20.4695	Exon (AT1G15110.1/AT1G15110, exon 6 of 13)	1	5199018	5202175	3158	1354	NA	AT1G15110
1	5339100	5339275	peak_182	410	71.8305	Promoter (<=1kb)	1	5331858	5338326	6469	-775	PDR12	AT1G15520
1	5366513	5366742	peak_183	115	26.3566	Promoter (<=1kb)	1	5365665	5366497	833	-17	IAA5	AT1G15580
1	5383350	5383488	peak_184	288	39.7398	Exon (AT1G15660.1/AT1G15660, exon 6 of 11)	1	5381170	5385254	4085	2181	CENP-C	AT1G15660
1	5385188	5385346	peak_185	198	31.2516	3' UTR	1	5381170	5385254	4085	4019	CENP-C	AT1G15660
1	5391876	5391989	peak_186	199	22.4507	Promoter (1-2kb)	1	5393407	5394639	1233	-1418	NA	AT1G15680
1	5400505	5400853	peak_187	514	178.911	Exon (AT1G15690.1/AT1G15690, exon 3 of 8)	1	5398990	5402733	3744	1516	AVP1	AT1G15690
1	5460878	5461103	peak_188	185	41.7031	Promoter (<=1kb)	1	5461317	5464223	2907	-214	NA	AT1G15890
1	5557969	5558157	peak_189	217	40.7561	Exon (AT1G16250.1/AT1G16250, exon 3 of 4)	1	5556989	5559520	2532	981	NA	AT1G16250
1	5607516	5607739	peak_190	115	25.633	Promoter (1-2kb)	1	5608807	5610382	1576	-1068	CYP79F1	AT1G16410
1	5619468	5619545	peak_191	1000	84.2635	Promoter (<=1kb)	1	5619471	5619543	73	0	NA	AT1G16450
1	5636997	5637122	peak_192	269	33.6347	Promoter (1-2kb)	1	5639032	5640173	1142	-1910	NA	AT1G16500
1	5652646	5652864	peak_193	132	28.7831	Promoter (<=1kb)	1	5651370	5652883	1514	19	LBD3	AT1G16530
1	5659620	5659877	peak_194	336	86.3132	Intron (AT1G16540.1/AT1G16540, intron 1 of 20)	1	5659415	5665449	6035	206	SIR3	AT1G16540
1	5699928	5700188	peak_195	600	155.991	Promoter (2-3kb)	1	5702753	5705838	3086	-2565	NA	AT1G16680
1	5700991	5701308	peak_196	352	111.638	Promoter (1-2kb)	1	5702753	5705838	3086	-1445	NA	AT1G16680
1	5701852	5702174	peak_197	722	232.357	Promoter (<=1kb)	1	5702753	5705838	3086	-579	NA	AT1G16680
1	5758406	5758454	peak_198	876	42.0701	Promoter (<=1kb)	1	5756835	5758464	1630	10	NA	AT1G16820
1	5780218	5780422	peak_199	118	23.9781	Promoter (1-2kb)	1	5776282	5778484	2203	-1735	UBC36	AT1G16890
1	5824521	5824813	peak_200	138	40.2178	Promoter (<=1kb)	1	5824848	5828233	3386	-35	SHA	AT1G17040
1	5837744	5837914	peak_201	193	32.8535	Promoter (<=1kb)	1	5837590	5840332	2743	155	NA	AT1G17070
1	5946631	5946816	peak_202	336	62.2463	Promoter (<=1kb)	1	5946764	5951473	4710	0	NA	AT1G17360
1	5950387	5950530	peak_203	220	31.4821	Exon (AT1G17360.1/AT1G17360, exon 9 of 10)	1	5946764	5951473	4710	3624	NA	AT1G17360
1	5954625	5954848	peak_204	309	68.9931	Promoter (<=1kb)	1	5951542	5955037	3496	189	UBP1B	AT1G17370
1	5966619	5966945	peak_205	197	64.3508	Downstream (1-2kb)	1	5968573	5969975	1403	3030	NA	AT1G17410
1	5979415	5979666	peak_206	234	58.7978	Exon (AT1G17420.1/AT1G17420, exon 5 of 8)	1	5977411	5981480	4070	2005	LOX3	AT1G17420
1	6018035	6018193	peak_207	190	30.0821	Promoter (<=1kb)	1	6018757	6023503	4747	-564	ALA4	AT1G17500
1	6117192	6117577	peak_208	114	43.7543	Promoter (<=1kb)	1	6110107	6116617	6511	-576	CSTF77	AT1G17760
1	6135309	6135467	peak_209	198	31.2643	Promoter (<=1kb)	1	6131537	6135345	3809	0	NA	AT1G17820
1	6136226	6136511	peak_210	191	54.5507	Promoter (<=1kb)	1	6131537	6135345	3809	-882	NA	AT1G17820
1	6155854	6155973	peak_211	208	24.7342	Promoter (<=1kb)	1	6154268	6155752	1485	-103	GER2	AT1G17890
1	6215709	6215891	peak_212	312	56.7704	Promoter (2-3kb)	1	6211873	6213444	1572	-2266	NA	AT1G18060
1	6218696	6218889	peak_213	285	54.99	Promoter (<=1kb)	1	6213777	6218340	4564	-357	NA	AT1G18070
1	6230159	6230361	peak_214	208	42.0673	Promoter (<=1kb)	1	6227217	6230188	2972	0	E12A11	AT1G18100
1	6239940	6240137	peak_215	283	55.8113	Exon (AT1G18140.1/AT1G18140, exon 5 of 5)	1	6238844	6241436	2593	1299	LAC1	AT1G18140
1	6244902	6245052	peak_216	247	37.0554	Exon (AT1G18150.3/AT1G18150, exon 11 of 12)	1	6244384	6247655	3272	2603	ATMPK8	AT1G18150
1	6291550	6291653	peak_217	221	22.7264	Intron (AT1G18270.1/AT1G18270, intron 8 of 41)	1	6283412	6293871	10460	2218	NA	AT1G18270
1	6321076	6321380	peak_218	350	106.536	Promoter (1-2kb)	1	6316695	6319427	2733	-1650	NA	AT1G18360
1	6344394	6344521	peak_219	168	21.3514	Exon (AT1G18420.1/AT1G18420, exon 4 of 7)	1	6343330	6345689	2360	1065	ALMT3	AT1G18420
1	6352966	6353101	peak_220	217	29.2289	Intron (AT1G18460.1/AT1G18460, intron 1 of 8)	1	6352470	6356113	3644	497	NA	AT1G18460
1	6384816	6384857	peak_221	1000	61.2163	Promoter (<=1kb)	1	6381503	6384340	2838	-477	NA	AT1G18550
1	6430770	6431033	peak_222	220	57.7903	Promoter (<=1kb)	1	6426898	6430696	3799	-75	IBS1	AT1G18670
1	6455179	6455682	peak_223	658	331.048	Downstream (2-3kb)	1	6457821	6459751	1931	4069	NA	AT1G18720
1	6462807	6463060	peak_224	229	58.0012	Promoter (<=1kb)	1	6463922	6465476	1555	-862	NA	AT1G18740
1	6466427	6466662	peak_225	270	63.4063	Promoter (<=1kb)	1	6465487	6466454	968	0	NA	AT1G18745
1	6494470	6494719	peak_226	180	44.7411	Downstream (1-2kb)	1	6496098	6496396	299	1677	MIF3	AT1G18835
1	6514949	6515202	peak_227	88	22.2143	Promoter (<=1kb)	1	6515429	6519282	3854	-227	ICS2	AT1G18870
1	6528121	6528295	peak_228	179	31.1695	Promoter (<=1kb)	1	6528984	6532614	3631	-689	NA	AT1G18900
1	6533210	6533366	peak_229	234	36.5734	Exon (AT1G18910.1/AT1G18910, exon 9 of 12)	1	6529046	6532614	3569	4165	NA	AT1G18900
1	6561028	6561196	peak_230	244	41.0124	Promoter (<=1kb)	1	6558678	6560489	1812	-540	NA	AT1G18990
1	6569214	6569440	peak_231	128	28.8975	Exon (AT1G19025.1/AT1G19025, exon 2 of 4)	1	6568853	6570939	2087	362	NA	AT1G19025
1	6587773	6587933	peak_232	217	34.74	Promoter (<=1kb)	1	6588542	6589338	797	-609	NA	AT1G19086
1	6599571	6599747	peak_233	164	28.8787	Promoter (2-3kb)	1	6602126	6605908	3783	-2379	NA	AT1G19110
1	6610410	6610756	peak_234	323	111.796	Promoter (<=1kb)	1	6609325	6610613	1289	0	NA	AT1G19130
1	6612645	6613016	peak_235	148	54.9718	Promoter (<=1kb)	1	6612749	6613972	1224	0	LHCA6	AT1G19150
1	6619799	6619972	peak_236	140	24.2313	Promoter (2-3kb)	1	6622094	6623620	1527	-2122	TIFY10A	AT1G19180
1	6621409	6621719	peak_237	132	40.9053	Promoter (<=1kb)	1	6622094	6623620	1527	-375	TIFY10A	AT1G19180
1	6680254	6680526	peak_238	118	32.1101	Downstream (<1kb)	1	6679281	6680252	972	974	NA	AT1G19320
1	6714127	6714290	peak_239	184	29.9222	Promoter (<=1kb)	1	6712038	6714247	2210	0	NA	AT1G19400
1	6735225	6735348	peak_240	367	45.0837	Promoter (<=1kb)	1	6731434	6734882	3449	-344	NA	AT1G19450
1	6880961	6881193	peak_241	270	62.7516	Distal Intergenic	1	6886879	6891374	4496	-5686	MP	AT1G19850
1	6911042	6911167	peak_242	249	31.085	Promoter (2-3kb)	1	6913229	6914594	1366	-2062	AVA-P2	AT1G19910
1	6947576	6947806	peak_243	111	25.5509	Downstream (1-2kb)	1	6948860	6948943	84	1137	NA	AT1G20040
1	6969541	6969736	peak_244	144	28.0488	Exon (AT1G20100.1/AT1G20100, exon 3 of 3)	1	6969107	6970956	1850	1220	NA	AT1G20100
1	6970770	6971235	peak_245	172	79.8248	Promoter (<=1kb)	1	6969107	6970956	1850	0	NA	AT1G20100
1	7004638	7004797	peak_246	222	35.3057	Promoter (<=1kb)	1	7004514	7004585	72	125	NA	AT1G20210
1	7016515	7016589	peak_247	1000	292.653	Promoter (<=1kb)	1	7016516	7016588	73	0	NA	AT1G20250
1	7035177	7035425	peak_248	215	53.2512	Promoter (<=1kb)	1	7033657	7034874	1218	-304	NA	AT1G20320
1	7035881	7036209	peak_249	79	25.976	Promoter (1-2kb)	1	7033657	7034874	1218	-1008	NA	AT1G20320
1	7071559	7071596	peak_250	857	31.6982	Exon (AT1G20390.1/AT1G20390, exon 1 of 1)	1	7072192	7075838	3647	4242	NA	AT1G20400
1	7087746	7088058	peak_251	201	62.6582	3' UTR	1	7088003	7089606	1604	1548	LTI29	AT1G20450
1	7139878	7140069	peak_252	107	20.4584	Promoter (2-3kb)	1	7134790	7137781	2992	-2098	CYCB2;3	AT1G20610
1	7146085	7146276	peak_253	173	33.1182	Promoter (<=1kb)	1	7146636	7149977	3342	-360	CAT1	AT1G20630
1	7242759	7242828	peak_254	1000	192.166	Promoter (<=1kb)	1	7242761	7242832	72	4	NA	AT1G20820
1	7278339	7278417	peak_255	1000	410.255	Intron (AT1G20910.1/AT1G20910, intron 8 of 13)	1	7276943	7281138	4196	2721	ARID6	AT1G20910
1	7336716	7337083	peak_256	153	56.1285	Promoter (<=1kb)	1	7337728	7339452	1725	-645	NA	AT1G21000
1	7341728	7341963	peak_257	258	60.6879	Distal Intergenic	1	7337819	7339437	1619	3910	NA	AT1G21000
1	7346473	7346694	peak_258	134	29.6615	Exon (AT1G21010.1/AT1G21010, exon 1 of 1)	1	7346156	7346973	818	318	NA	AT1G21010
1	7372964	7373390	peak_259	109	46.2707	Promoter (<=1kb)	1	7374210	7375789	1580	-820	NA	AT1G21065
1	7401317	7401526	peak_260	108	22.6497	Promoter (<=1kb)	1	7399062	7400605	1544	-713	NA	AT1G21130
1	7473036	7473215	peak_261	230	41.1994	Promoter (<=1kb)	1	7471947	7472210	264	-827	NA	AT1G21327
1	7489082	7489353	peak_262	237	64.2109	Promoter (<=1kb)	1	7485636	7488713	3078	-370	NA	AT1G21380
1	7492859	7493113	peak_263	306	77.682	Promoter (<=1kb)	1	7493426	7496710	3285	-313	F24J8.4	AT1G21400
1	7504687	7504930	peak_264	260	63.1175	Promoter (<=1kb)	1	7502159	7504175	2017	-513	NA	AT1G21440
1	7508626	7508902	peak_265	148	40.8953	Promoter (<=1kb)	1	7508969	7511801	2833	-67	SCL1	AT1G21450
1	7516282	7516439	peak_266	246	38.6914	Downstream (<1kb)	1	7516709	7517179	471	740	NA	AT1G21470
1	7599739	7599784	peak_267	1000	149.971	Intron (AT1G21650.1/AT1G21650, intron 3 of 30)	1	7592664	7600590	7927	806	SECA2	AT1G21650
1	7608998	7609181	peak_268	238	43.6156	Promoter (1-2kb)	1	7610398	7612682	2285	-1217	NA	AT1G21670
1	7623508	7623674	peak_269	135	22.3516	Exon (AT1G21700.1/AT1G21700, exon 2 of 9)	1	7620001	7624136	4136	462	ATSWI3C	AT1G21700
1	7629678	7629974	peak_270	270	79.8774	Promoter (<=1kb)	1	7630107	7636594	6488	-133	NA	AT1G21730
1	7640062	7640285	peak_271	175	39.0308	Downstream (<1kb)	1	7641002	7641094	93	809	NA	AT1G21738
1	7684164	7684304	peak_272	243	34.0036	Exon (AT1G21890.1/AT1G21890, exon 4 of 7)	1	7682584	7685662	3079	1358	NA	AT1G21890
1	7705133	7705436	peak_273	108	32.8036	Exon (AT1G21920.1/AT1G21920, exon 1 of 3)	1	7704255	7706140	1886	704	NA	AT1G21920
1	7719479	7719714	peak_274	1000	1130.47	Exon (AT1G21945.1/AT1G21945, exon 1 of 1)	1	7717826	7722120	4295	1654	NA	AT1G21945
1	7761572	7761718	peak_275	171	24.984	Promoter (1-2kb)	1	7759164	7760556	1393	-1017	NA	AT1G22030
1	7783037	7783280	peak_276	287	69.6604	Promoter (1-2kb)	1	7773063	7781499	8437	-1539	NA	AT1G22060
1	7811333	7811481	peak_277	408	60.3322	Promoter (1-2kb)	1	7806309	7809632	3324	-1702	NA	AT1G22120
1	7847535	7847678	peak_278	270	38.5973	3' UTR	1	7846602	7847802	1201	934	NA	AT1G22220
1	7852293	7852565	peak_279	294	79.8645	Promoter (<=1kb)	1	7853084	7854963	1880	-519	APUM8	AT1G22240
1	7907821	7907990	peak_280	121	20.4762	Promoter (1-2kb)	1	7903660	7906673	3014	-1149	UGT85A1	AT1G22400
1	7979241	7979424	peak_281	252	46.1799	Promoter (<=1kb)	1	7976620	7978573	1954	-669	NA	AT1G22570
1	7985726	7985865	peak_282	146	20.3427	Downstream (1-2kb)	1	7983511	7984235	725	2216	AGL87	AT1G22590
1	8006339	8007216	peak_283	193	169.385	Promoter (<=1kb)	1	8006195	8007428	1234	145	ATMYB3	AT1G22640
1	8080653	8080764	peak_284	208	23.0813	3' UTR	1	8079287	8080574	1288	1367	CYTC-1	AT1G22840
1	8089808	8090085	peak_285	293	81.1429	Exon (AT1G22870.1/AT1G22870, exon 1 of 14)	1	8089501	8094173	4673	308	NA	AT1G22870
1	8155766	8156127	peak_286	98	35.5486	Promoter (<=1kb)	1	8156646	8159077	2432	-519	PUB11	AT1G23030
1	8176075	8176326	peak_287	249	62.428	Promoter (<=1kb)	1	8173823	8175819	1997	-257	NA	AT1G23070
1	8182790	8182998	peak_288	206	42.795	Exon (AT1G23080.1/AT1G23080, exon 1 of 6)	1	8180577	8183570	2994	572	PIN7	AT1G23080
1	8260729	8260891	peak_289	260	42.1566	Promoter (<=1kb)	1	8259602	8260144	543	-586	NA	AT1G23270
1	8264995	8265124	peak_290	217	27.9443	Exon (AT1G23300.1/AT1G23300, exon 3 of 9)	1	8263827	8266048	2222	924	NA	AT1G23300
1	8339302	8339498	peak_291	259	50.8023	Promoter (<=1kb)	1	8339668	8341072	1405	-170	NA	AT1G23500
1	8496649	8496806	peak_292	197	30.9383	Promoter (<=1kb)	1	8496057	8496566	510	-84	NA	AT1G24000
1	8522277	8522419	peak_293	181	25.6922	Promoter (<=1kb)	1	8523247	8524929	1683	-828	NA	AT1G24095
1	8570761	8571095	peak_294	91	30.3372	Promoter (<=1kb)	1	8563558	8570505	6948	-257	SIN3	AT1G24190
1	8577191	8577386	peak_295	185	35.982	Promoter (<=1kb)	1	8575876	8576245	370	-947	NA	AT1G24212
1	8595941	8595984	peak_296	1000	85.6046	Promoter (<=1kb)	1	8593642	8595909	2268	-33	2021-09-03	AT1G24260
1	8635251	8635492	peak_297	271	65.3908	Promoter (<=1kb)	1	8635209	8638986	3778	43	EMB260	AT1G24340
1	8688808	8689012	peak_298	151	30.7737	Promoter (<=1kb)	1	8688629	8689268	640	180	BCP1	AT1G24520
1	8758534	8758784	peak_299	133	33.247	Exon (AT1G24735.2/AT1G24735, exon 4 of 6)	1	8757977	8759448	1472	558	NA	AT1G24735
1	8764573	8764711	peak_300	325	44.8173	Promoter (1-2kb)	1	8759533	8763355	3823	-1219	ATMAP70-2	AT1G24764
1	8793483	8793657	peak_301	229	39.9001	Promoter (1-2kb)	1	8789376	8792080	2705	-1404	NA	AT1G24938
1	8794242	8794478	peak_302	134	31.5447	Promoter (2-3kb)	1	8789376	8792080	2705	-2163	NA	AT1G24938
1	8794829	8795037	peak_303	254	52.8101	Promoter (2-3kb)	1	8789376	8792080	2705	-2750	NA	AT1G24938
1	8878720	8878828	peak_304	255	27.5006	Exon (AT1G25320.1/AT1G25320, exon 1 of 2)	1	8877857	8880310	2454	864	NA	AT1G25320
1	8899983	8900138	peak_305	241	37.4053	Promoter (<=1kb)	1	8897755	8899102	1348	-882	NA	AT1G25370
1	8923786	8924024	peak_306	93	22.2347	Distal Intergenic	1	8922700	8923331	632	1087	CLE43	AT1G25425
1	8991777	8992065	peak_307	215	61.9941	3' UTR	1	8991826	8995496	3671	3431	NA	AT1G25570
1	9018756	9018880	peak_308	222	27.4885	Promoter (1-2kb)	1	9016252	9017450	1199	-1307	NA	AT1G25988
1	9033055	9033261	peak_309	172	35.4737	Promoter (<=1kb)	1	9033218	9038577	5360	0	ALA12	AT1G26130
1	9047486	9047590	peak_310	238	24.7027	Promoter (<=1kb)	1	9044441	9046979	2539	-508	NA	AT1G26160
1	9067083	9067224	peak_311	145	20.5108	Promoter (<=1kb)	1	9067039	9068207	1169	45	ATSOFL1	AT1G26210
1	9089178	9089342	peak_312	180	29.5231	3' UTR	1	9087214	9089378	2165	1965	CIB5	AT1G26260
1	9100937	9101147	peak_313	135	28.2857	Promoter (1-2kb)	1	9098757	9099754	998	-1184	NA	AT1G26300
1	9108103	9108399	peak_314	199	58.9374	Exon (AT1G26330.1/AT1G26330, exon 2 of 14)	1	9107519	9113725	6207	585	NA	AT1G26330
1	9126252	9126461	peak_315	260	54.3941	Promoter (<=1kb)	1	9121492	9125557	4066	-696	NA	AT1G26370
1	9137108	9137352	peak_316	90	22.0286	Promoter (2-3kb)	1	9133291	9134874	1584	-2235	NA	AT1G26400
1	9146223	9146459	peak_317	370	87.3424	Promoter (<=1kb)	1	9143967	9146050	2084	-174	ATUPS5	AT1G26440
1	9151766	9152054	peak_318	137	39.4609	Promoter (<=1kb)	1	9151732	9154740	3009	35	NA	AT1G26460
1	9192102	9192234	peak_319	156	20.622	3' UTR	1	9191607	9192401	795	496	CLE9	AT1G26600
1	9214718	9214892	peak_320	214	37.1901	Exon (AT1G26665.1/AT1G26665, exon 2 of 6)	1	9214174	9215552	1379	545	MED10B	AT1G26665
1	9277726	9277968	peak_321	191	46.2044	Promoter (<=1kb)	1	9278953	9279482	530	-985	NA	AT1G26796
1	9293959	9294095	peak_322	179	24.3693	Promoter (<=1kb)	1	9292446	9293784	1339	-176	RNS3	AT1G26820
1	9378312	9378516	peak_323	124	25.2411	Promoter (<=1kb)	1	9378559	9380692	2134	-43	NA	AT1G27020
1	9380974	9381156	peak_324	112	20.3617	Promoter (<=1kb)	1	9381803	9383984	2182	-647	NA	AT1G27030
1	9394895	9395014	peak_325	179	21.2473	Promoter (<=1kb)	1	9395023	9396673	1651	-9	NA	AT1G27060
1	9399841	9400106	peak_326	360	95.3797	Promoter (<=1kb)	1	9396658	9399453	2796	-389	NA	AT1G27070
1	9406567	9406730	peak_327	166	27.0673	Promoter (<=1kb)	1	9403900	9406256	2357	-312	NA	AT1G27090
1	9460195	9460542	peak_328	520	180.384	Promoter (<=1kb)	1	9460035	9460187	153	-9	NA	AT1G27213
1	9481327	9481576	peak_329	119	29.7258	Promoter (<=1kb)	1	9481532	9482912	1381	0	NA	AT1G27290
1	9512876	9513005	peak_330	157	20.2267	Promoter (<=1kb)	1	9510938	9512860	1923	-17	NA	AT1G27385
1	9531816	9532031	peak_331	184	39.6217	Promoter (<=1kb)	1	9531839	9534041	2203	0	APT1	AT1G27450
1	9610534	9610827	peak_332	272	79.6574	Promoter (<=1kb)	1	9611103	9614336	3234	-276	CYCT1;3	AT1G27630
1	9629449	9629489	peak_333	1000	219.988	Intron (AT1G27671.1/AT1G27671, intron 1 of 1)	1	9629026	9630729	1704	424	NA	AT1G27671
1	9632392	9632774	peak_334	223	85.0523	Exon (AT1G27680.1/AT1G27680, exon 2 of 12)	1	9631285	9634597	3313	1108	APL2	AT1G27680
1	9637180	9637395	peak_335	364	78.2592	Exon (AT1G27690.1/AT1G27690, exon 2 of 3)	1	9636594	9638577	1984	587	NA	AT1G27690
1	9648110	9648284	peak_336	164	28.5089	Promoter (<=1kb)	1	9643351	9647376	4026	-735	TAF4	AT1G27720
1	9698367	9698546	peak_337	155	27.7721	Promoter (<=1kb)	1	9698417	9703941	5525	0	NA	AT1G27850
1	9708158	9708295	peak_338	574	78.6925	Promoter (<=1kb)	1	9708924	9714089	5166	-629	RECQL5	AT1G27880
1	9779811	9779919	peak_339	208	22.4575	Exon (AT1G28060.1/AT1G28060, exon 2 of 6)	1	9779138	9782700	3563	674	NA	AT1G28060
1	9836449	9836865	peak_340	162	67.5277	Promoter (<=1kb)	1	9834943	9835904	962	-546	NA	AT1G28150
1	9849359	9849613	peak_341	197	50.0363	Promoter (1-2kb)	1	9846884	9847923	1040	-1437	NA	AT1G28190
1	9918508	9918699	peak_342	129	24.6373	Downstream (1-2kb)	1	9912203	9913837	1635	-4672	DOF1.4	AT1G28310
1	9926064	9926277	peak_343	126	26.8665	Promoter (1-2kb)	1	9920507	9924488	3982	-1577	DEG15	AT1G28320
1	9954390	9954442	peak_344	1000	222.776	Downstream (1-2kb)	1	9955969	9956940	972	2498	ERF11	AT1G28370
1	9981421	9981586	peak_345	491	81.0759	Exon (AT1G28420.1/AT1G28420, exon 4 of 18)	1	9979802	9987638	7837	1620	HB-1	AT1G28420
1	10029529	10029698	peak_346	232	39.2681	5' UTR	1	10029150	10031990	2841	380	VOZ1	AT1G28520
1	10123070	10123269	peak_347	119	23.6594	Promoter (<=1kb)	1	10120497	10122902	2406	-169	NA	AT1G29020
1	10140226	10140610	peak_348	161	61.7941	Promoter (1-2kb)	1	10136230	10139208	2979	-1019	TBL38	AT1G29050
1	10165798	10166002	peak_349	213	43.4114	Promoter (1-2kb)	1	10162983	10164452	1470	-1347	NA	AT1G29090
1	10184293	10184564	peak_350	142	38.5672	Promoter (<=1kb)	1	10183797	10184324	528	0	DOF1.5	AT1G29160
1	10196564	10196845	peak_351	257	72.3431	Promoter (1-2kb)	1	10190352	10194900	4549	-1665	WAVE2	AT1G29170
1	10222345	10222500	peak_352	159	24.6902	Downstream (<1kb)	1	10223266	10224727	1462	2227	NA	AT1G29250
1	10238176	10238362	peak_353	384	71.4059	Distal Intergenic	1	10236367	10237467	1101	1810	WRKY65	AT1G29280
1	10246867	10246989	peak_354	169	20.6535	Downstream (<1kb)	1	10244966	10245572	607	1902	NA	AT1G29290
1	10283388	10283635	peak_355	208	51.3611	Promoter (<=1kb)	1	10277890	10283198	5309	-191	NA	AT1G29370
1	10307931	10307965	peak_356	1000	96.6376	Promoter (<=1kb)	1	10307507	10308143	637	178	NA	AT1G29460
1	10323472	10323692	peak_357	111	24.5281	Promoter (<=1kb)	1	10323655	10324743	1089	0	NA	AT1G29520
1	10367492	10367760	peak_358	151	40.4685	Distal Intergenic	1	10371839	10373766	1928	-4079	NA	AT1G29660
1	10387595	10387918	peak_359	112	36.1464	Promoter (<=1kb)	1	10387673	10389100	1428	0	PCMP-H67	AT1G29710
1	10412816	10413071	peak_360	412	105.084	Promoter (<=1kb)	1	10407379	10412997	5619	0	NA	AT1G29740
1	10467292	10467450	peak_361	394	62.2461	Promoter (<=1kb)	1	10468054	10472211	4158	-604	CARB	AT1G29900
1	10528537	10528997	peak_362	95	43.57	Promoter (2-3kb)	1	10531831	10534842	3012	-2834	NA	AT1G30030
1	10542093	10542339	peak_363	223	54.761	Promoter (<=1kb)	1	10543022	10544591	1570	-683	NA	AT1G30050
1	10581928	10582045	peak_364	243	28.4507	Promoter (<=1kb)	1	10582074	10584080	2007	-29	NUDX25	AT1G30110
1	10624802	10624988	peak_365	114	21.1645	Promoter (<=1kb)	1	10625029	10627099	2071	-41	NA	AT1G30200
1	10661478	10661572	peak_366	359	33.7316	Promoter (1-2kb)	1	10663332	10664763	1432	-1760	NA	AT1G30282
1	10701789	10701980	peak_367	134	25.5797	Distal Intergenic	1	10696999	10701393	4395	4791	NA	AT1G30340
1	10738630	10738794	peak_368	220	36.1317	Promoter (<=1kb)	1	10738805	10747323	8519	-11	ATMRP13	AT1G30410
1	10758146	10758389	peak_369	130	31.6544	Promoter (1-2kb)	1	10759475	10762394	2920	-1086	NA	AT1G30440
1	10779709	10780014	peak_370	222	67.5645	Intron (AT1G30470.1/AT1G30470, intron 1 of 18)	1	10779213	10786697	7485	497	NA	AT1G30470
1	10838341	10838591	peak_371	168	42.0926	Exon (AT1G30590.1/AT1G30590, exon 6 of 16)	1	10835794	10840005	4212	1414	NA	AT1G30590
1	10854005	10854135	peak_372	205	26.651	Promoter (<=1kb)	1	10854549	10858244	3696	-414	HSR8	AT1G30620
1	10908111	10908309	peak_373	180	35.5891	Exon (AT1G30755.1/AT1G30755, exon 2 of 12)	1	10905817	10908892	3076	583	NA	AT1G30755
1	10927536	10928025	peak_374	1000	1748.22	Promoter (<=1kb)	1	10923919	10926561	2643	-976	NA	AT1G30780
1	10952285	10952671	peak_375	164	63.2394	Promoter (2-3kb)	1	10944913	10949458	4546	-2828	NA	AT1G30820
1	11084419	11084748	peak_376	189	62.0527	Promoter (<=1kb)	1	11084859	11088563	3705	-111	GlcNAc1pUT1	AT1G31070
1	11125281	11125514	peak_377	123	28.7673	Promoter (1-2kb)	1	11122658	11124155	1498	-1127	HINT 2	AT1G31160
1	11131181	11131276	peak_378	1000	1537.87	Distal Intergenic	1	11130616	11130981	366	566	NA	AT1G31166
1	11133469	11133637	peak_379	212	35.6153	Promoter (<=1kb)	1	11133485	11134361	877	0	ATSRX	AT1G31170
1	11220293	11220401	peak_380	260	28.0807	Promoter (<=1kb)	1	11217845	11219458	1614	-836	RUB1	AT1G31340
1	11232492	11232714	peak_381	349	77.5292	Promoter (<=1kb)	1	11232333	11237530	5198	160	RECQL2	AT1G31360
1	11259858	11260083	peak_382	144	32.3446	Exon (AT1G31450.1/AT1G31450, exon 1 of 1)	1	11259872	11261209	1338	1126	NA	AT1G31450
1	11260487	11260646	peak_383	146	23.197	Exon (AT1G31450.1/AT1G31450, exon 1 of 1)	1	11259872	11261209	1338	563	NA	AT1G31450
1	11272738	11272959	peak_384	100	22.1078	Exon (AT1G31485.1/AT1G31485, exon 2 of 2)	1	11271228	11273294	2067	335	NA	AT1G31490
1	11324872	11325072	peak_385	161	32.1514	Promoter (<=1kb)	1	11322692	11324176	1485	-697	AGL92	AT1G31640
1	11368378	11368557	peak_386	403	72.1547	Exon (AT1G31740.1/AT1G31740, exon 4 of 15)	1	11365285	11369908	4624	1351	BGAL15	AT1G31740
1	11423076	11423296	peak_387	102	22.3606	3' UTR	1	11423059	11423684	626	388	NA	AT1G31835
1	11423518	11423782	peak_388	220	58.0003	Promoter (<=1kb)	1	11423059	11423684	626	0	NA	AT1G31835
1	11426313	11426444	peak_389	204	26.76	Exon (AT1G31840.2/AT1G31840, exon 2 of 2)	1	11424006	11426528	2523	2308	NA	AT1G31840
1	11427139	11427327	peak_390	154	29.0389	Promoter (2-3kb)	1	11430222	11433699	3478	-2895	NA	AT1G31850
1	11431547	11431664	peak_391	208	24.3897	Exon (AT1G31850.1/AT1G31850, exon 3 of 7)	1	11430849	11433699	2851	699	NA	AT1G31850
1	11457720	11458181	peak_392	80	36.747	Promoter (<=1kb)	1	11457877	11458134	258	0	NA	AT1G31900
1	11464726	11464935	peak_393	381	79.7259	Promoter (<=1kb)	1	11464985	11469185	4201	-50	XLG3	AT1G31930
1	11486764	11487018	peak_394	421	106.818	Promoter (<=1kb)	1	11488016	11489287	1272	-998	NA	AT1G31990
1	11552176	11552312	peak_395	1000	197.014	Promoter (<=1kb)	1	11552177	11552310	134	0	NA	AT1G32110
1	11573697	11573841	peak_396	197	28.4062	Promoter (1-2kb)	1	11575320	11577927	2608	-1479	XTR4	AT1G32170
1	11609710	11610017	peak_397	1000	385.41	Promoter (<=1kb)	1	11610114	11610625	512	-97	NA	AT1G32225
1	11623301	11623404	peak_398	208	21.4178	Downstream (2-3kb)	1	11625700	11630626	4927	7222	KAN2	AT1G32240
1	11652189	11652548	peak_399	101	36.3306	Exon (AT1G32300.1/AT1G32300, exon 1 of 3)	1	11651342	11653365	2024	848	NA	AT1G32300
1	11653715	11653873	peak_400	200	31.649	Promoter (<=1kb)	1	11653564	11654794	1231	152	NA	AT1G32310
1	11657359	11657530	peak_401	157	26.772	Exon (AT1G32330.1/AT1G32330, exon 2 of 3)	1	11655156	11656073	918	2204	ATMKK10	AT1G32320
1	11701418	11701668	peak_402	277	69.3707	Promoter (<=1kb)	1	11701995	11702903	909	-327	NA	AT1G32420
1	11708838	11708942	peak_403	239	24.8942	Promoter (2-3kb)	1	11704932	11706325	1394	-2514	NA	AT1G32430
1	11711425	11711730	peak_404	192	58.5374	Promoter (<=1kb)	1	11712162	11715112	2951	-432	PKp3	AT1G32440
1	11728156	11728596	peak_405	156	68.7595	Distal Intergenic	1	11715150	11719970	4821	-8187	NRT1.5	AT1G32450
1	11735795	11736141	peak_406	278	96.291	Promoter (1-2kb)	1	11738118	11739326	1209	-1977	NA	AT1G32460
1	11752705	11752774	peak_407	1000	867.54	Promoter (<=1kb)	1	11753254	11754123	870	-480	NA	AT1G32505
1	11765194	11765383	peak_408	255	48.2711	Promoter (2-3kb)	1	11767504	11769880	2377	-2121	LOL1	AT1G32540
1	11769855	11770074	peak_409	95	20.7911	3' UTR	1	11767787	11769898	2112	2069	LOL1	AT1G32540
1	11816217	11816340	peak_410	245	30.1034	Downstream (2-3kb)	1	11815664	11815976	313	554	NA	AT1G32670
1	11844049	11844405	peak_411	316	112.369	Promoter (<=1kb)	1	11844877	11846347	1471	-472	NA	AT1G32740
1	11862258	11862447	peak_412	173	32.6506	Promoter (1-2kb)	1	11860486	11860891	406	-1368	NA	AT1G32763
1	11877391	11877594	peak_413	189	38.3947	Promoter (<=1kb)	1	11874927	11877387	2461	-5	CID11	AT1G32790
1	11878612	11878733	peak_414	176	21.297	Promoter (1-2kb)	1	11874927	11877387	2461	-1226	CID11	AT1G32790
1	11880880	11881189	peak_415	326	100.654	Promoter (<=1kb)	1	11881810	11885843	4034	-621	NA	AT1G32810
1	11896042	11896231	peak_416	393	74.355	Promoter (1-2kb)	1	11891181	11894820	3640	-1223	NA	AT1G32830
1	11973930	11974129	peak_417	158	31.42	Promoter (1-2kb)	1	11971308	11972578	1271	-1353	NA	AT1G33055
1	12034876	12035029	peak_418	163	24.9717	Promoter (<=1kb)	1	12033887	12034755	869	-122	NA	AT1G33190
1	12046804	12047036	peak_419	162	37.6632	Promoter (<=1kb)	1	12046641	12050066	3426	164	NA	AT1G33230
1	12084987	12085181	peak_420	265	51.3392	Promoter (<=1kb)	1	12084951	12086528	1578	37	NA	AT1G33330
1	12178478	12178598	peak_421	172	20.5854	Exon (AT1G33590.1/AT1G33590, exon 1 of 1)	1	12177777	12179413	1637	702	NA	AT1G33590
1	12224564	12224858	peak_422	105	30.81	Promoter (<=1kb)	1	12220897	12224000	3104	-565	CYP76C6	AT1G33720
1	12246405	12246529	peak_423	164	20.3799	Promoter (<=1kb)	1	12244585	12246188	1604	-218	NA	AT1G33780
1	12250606	12250809	peak_424	168	34.0794	Distal Intergenic	1	12244585	12246188	1604	-4419	NA	AT1G33780
1	12255288	12255455	peak_425	1000	169.445	Exon (AT1G33785.1/AT1G33785, exon 1 of 1)	1	12255360	12256256	897	801	NA	AT1G33785
1	12255575	12255774	peak_426	1000	432.88	Exon (AT1G33785.1/AT1G33785, exon 1 of 1)	1	12255360	12256256	897	482	NA	AT1G33785
1	12278723	12278985	peak_427	280	73.4865	Exon (AT1G33820.1/AT1G33820, exon 4 of 6)	1	12278438	12279451	1014	466	NA	AT1G33820
1	12294726	12295067	peak_428	224	76.444	Exon (AT1G33860.1/AT1G33860, exon 2 of 3)	1	12294394	12295305	912	333	NA	AT1G33860
1	12423437	12423475	peak_429	644	24.4566	Promoter (1-2kb)	1	12417176	12421523	4348	-1915	NA	AT1G34110
1	12473576	12473864	peak_430	210	60.3739	3' UTR	1	12472868	12473754	887	709	EPF2	AT1G34245
1	12496800	12496931	peak_431	168	22.0239	Promoter (<=1kb)	1	12495726	12496038	313	-763	NA	AT1G34281
1	12500967	12501182	peak_432	120	25.7442	Promoter (2-3kb)	1	12503406	12506048	2643	-2224	NA	AT1G34300
1	12519083	12519246	peak_433	171	27.8684	Promoter (<=1kb)	1	12520179	12524370	4192	-933	NA	AT1G34320
1	12551248	12551432	peak_434	322	59.2131	5' UTR	1	12550455	12552699	2245	794	STOP1	AT1G34370
1	12695006	12695162	peak_435	286	44.6564	Exon (AT1G34650.1/AT1G34650, exon 4 of 10)	1	12692995	12697834	4840	2012	HDG10	AT1G34650
1	12710344	12710456	peak_436	272	30.4541	Promoter (<=1kb)	1	12711181	12711455	275	-725	NA	AT1G34680
1	12711181	12711424	peak_437	1000	657.435	Promoter (<=1kb)	1	12711181	12711455	275	1	NA	AT1G34680
1	12713220	12713451	peak_438	1000	437.472	Promoter (<=1kb)	1	12713190	12713570	381	31	NA	AT1G34690
1	12745578	12745757	peak_439	325	58.0905	Promoter (<=1kb)	1	12743821	12745648	1828	0	GRF11	AT1G34760
1	12750078	12750233	peak_440	129	20.045	Promoter (<=1kb)	1	12748571	12750383	1813	150	ATAPRL4	AT1G34780
1	12850467	12850719	peak_441	360	90.596	Promoter (1-2kb)	1	12851997	12853128	1132	-1278	PHI-1	AT1G35140
1	12907612	12907709	peak_442	611	59.3136	Promoter (1-2kb)	1	12908914	12914802	5889	-1205	NA	AT1G35220
1	12918263	12918318	peak_443	1000	85.7003	Distal Intergenic	1	12917149	12917763	615	1115	AGP5	AT1G35230
1	12984370	12984629	peak_444	186	48.2078	Promoter (<=1kb)	1	12981251	12984583	3333	0	PHO1-H8	AT1G35350
1	12985407	12985586	peak_445	167	29.9301	Promoter (<=1kb)	1	12981251	12984583	3333	-825	PHO1-H8	AT1G35350
1	12986301	12986528	peak_446	301	68.4261	Promoter (1-2kb)	1	12981251	12984583	3333	-1719	PHO1-H8	AT1G35350
1	13040091	13040530	peak_447	290	127.292	Promoter (<=1kb)	1	13039916	13042102	2187	176	BHLH80	AT1G35460
1	13055633	13055865	peak_448	172	40.0012	Exon (AT1G35480.1/AT1G35480, exon 1 of 1)	1	13055398	13056364	967	499	NA	AT1G35480
1	13058596	13058889	peak_449	236	69.2745	Promoter (2-3kb)	1	13055398	13056364	967	-2233	NA	AT1G35480
1	13071744	13071981	peak_450	346	82.0784	Exon (AT1G35510.1/AT1G35510, exon 1 of 9)	1	13071165	13074949	3785	580	NA	AT1G35510
1	13087810	13087954	peak_451	156	22.4237	Promoter (1-2kb)	1	13089869	13097078	7210	-1915	NA	AT1G35530
1	13140246	13140464	peak_452	234	51.033	Downstream (2-3kb)	1	13136559	13139252	2694	3688	NA	AT1G35600
1	13385893	13386218	peak_453	238	77.3667	Distal Intergenic	1	13384661	13385740	1080	1233	NA	AT1G35950
1	13430256	13430329	peak_454	817	59.6753	Distal Intergenic	1	13426455	13430084	3630	3802	NA	AT1G36010
1	13460103	13460366	peak_455	444	116.786	Distal Intergenic	1	13454496	13456331	1836	-3773	ERF055	AT1G36060
1	13463377	13463607	peak_456	103	23.6507	Distal Intergenic	1	13454496	13456331	1836	-7047	ERF055	AT1G36060
1	13479852	13480014	peak_457	171	27.6937	Downstream (1-2kb)	1	13481665	13482785	1121	2771	NA	AT1G36078
1	13529508	13529822	peak_458	186	58.3846	Distal Intergenic	1	13528257	13529470	1214	1252	NA	AT1G36150
1	13529970	13530146	peak_459	147	25.8568	Distal Intergenic	1	13528257	13529470	1214	1714	NA	AT1G36150
1	13545804	13545991	peak_460	119	22.2047	Promoter (<=1kb)	1	13545965	13548216	2252	0	ACC2	AT1G36180
1	13548590	13548710	peak_461	236	28.2705	Intron (AT1G36180.1/AT1G36180, intron 6 of 31)	1	13545972	13558492	12521	2619	ACC2	AT1G36180
1	13668911	13668945	peak_462	1000	58.1534	Promoter (<=1kb)	1	13669441	13671156	1716	-496	NA	AT1G36310
1	13808126	13808353	peak_463	168	38.1635	Distal Intergenic	1	13803929	13806745	2817	4198	NA	AT1G36570
1	13812703	13812895	peak_464	182	34.931	Distal Intergenic	1	13816459	13818556	2098	5661	NA	AT1G36580
1	14013278	14013458	peak_465	236	42.3984	Promoter (1-2kb)	1	14014796	14015508	713	-1338	NA	AT1G36960
1	14014306	14014478	peak_466	162	27.921	Promoter (<=1kb)	1	14014796	14015508	713	-318	NA	AT1G36960
1	14151064	14151392	peak_467	102	33.5307	Distal Intergenic	1	14143806	14146001	2196	-5064	NA	AT1G37120
1	14164146	14164278	peak_468	329	43.4879	Distal Intergenic	1	14158527	14161938	3412	5620	NIA2	AT1G37130
1	14196281	14196457	peak_469	1000	1167.77	Promoter (1-2kb)	1	14197638	14200137	2500	-1181	NA	AT1G37190
1	14307666	14307898	peak_470	125	29.085	Distal Intergenic	1	14313049	14315934	2886	-5151	NA	AT1G38149
1	14945863	14946112	peak_471	200	49.6869	Distal Intergenic	1	14925852	14926970	1119	20012	NA	AT1G40085
1	14977213	14977319	peak_472	219	23.1922	Distal Intergenic	1	14999615	15001868	2254	24549	NA	AT1G40087
1	15276590	15276652	peak_473	1000	361.023	Distal Intergenic	1	15281236	15285925	4690	-4584	NA	AT1G40131
1	15374687	15374749	peak_474	1000	433.509	Distal Intergenic	1	15378555	15384011	5457	-3806	NA	AT1G40136
1	15629777	15629895	peak_475	170	20.0105	Exon (AT1G41850.1/AT1G41850, exon 1 of 1)	1	15626402	15630507	4106	3376	NA	AT1G41850
1	15791011	15791181	peak_476	247	42.0442	Exon (AT1G42300.1/AT1G42300, exon 1 of 1)	1	15790727	15791778	1052	597	NA	AT1G42300
1	15795947	15796279	peak_477	178	59.1594	Downstream (1-2kb)	1	15797909	15799506	1598	3227	NA	AT1G42310
1	15880274	15880436	peak_478	239	38.6605	Promoter (2-3kb)	1	15873298	15878184	4887	-2091	NA	AT1G42420
1	15926052	15926256	peak_479	200	40.8037	Promoter (<=1kb)	1	15926987	15935208	8222	-731	NA	AT1G42470
1	15939632	15939953	peak_480	376	120.618	Distal Intergenic	1	15936230	15938863	2634	3403	NA	AT1G42480
1	15947577	15947854	peak_481	461	127.629	Promoter (<=1kb)	1	15945877	15946985	1109	-593	NA	AT1G42490
1	15973801	15973831	peak_482	894	26.8347	Intron (AT1G42540.1/AT1G42540, intron 2 of 6)	1	15973054	15976703	3650	748	ATGLR3.3	AT1G42540
1	15999490	15999786	peak_483	82	24.133	Exon (AT1G42590.1/AT1G42590, exon 1 of 1)	1	15997017	16000380	3364	2474	NA	AT1G42590
1	16175862	16175906	peak_484	1000	47.7788	Promoter (1-2kb)	1	16177091	16181460	4370	-1185	NA	AT1G43030
1	16258989	16259196	peak_485	487	100.838	Distal Intergenic	1	16263813	16264818	1006	-4617	RAP2.6	AT1G43160
1	16262338	16262637	peak_486	185	55.3676	Promoter (1-2kb)	1	16263813	16264818	1006	-1176	RAP2.6	AT1G43160
1	16278905	16279146	peak_487	93	22.4152	Promoter (<=1kb)	1	16279370	16279882	513	-224	NA	AT1G43195
1	16423588	16423797	peak_488	570	119.072	Promoter (<=1kb)	1	16424578	16425345	768	-781	NA	AT1G43610
1	16438749	16438911	peak_489	129	20.882	Promoter (<=1kb)	1	16436371	16437755	1385	-995	NA	AT1G43630
1	16500701	16500884	peak_490	179	32.7325	Promoter (<=1kb)	1	16498989	16500296	1308	-406	NA	AT1G43723
1	16516848	16517001	peak_491	149	22.8515	Promoter (1-2kb)	1	16513076	16515138	2063	-1711	NA	AT1G43740
1	16522632	16522827	peak_492	411	80.2049	Exon (AT1G43750.1/AT1G43750, exon 1 of 2)	1	16522213	16524114	1902	1287	NA	AT1G43750
1	16774827	16775055	peak_493	131	29.9782	3' UTR	1	16774865	16777247	2383	2192	CYCA1;1	AT1G44110
1	16826058	16826195	peak_494	186	25.5252	Distal Intergenic	1	16823438	16823822	385	2621	NA	AT1G44286
1	16845701	16845971	peak_495	228	61.489	Promoter (<=1kb)	1	16846735	16847325	591	-764	NA	AT1G44382
1	16867992	16868209	peak_496	210	45.6323	Promoter (1-2kb)	1	16864970	16866605	1636	-1388	NA	AT1G44542
1	16870033	16870322	peak_497	286	82.5211	Promoter (1-2kb)	1	16871696	16873378	1683	-1374	NPQ4	AT1G44575
1	16896519	16896696	peak_498	160	28.3789	3' UTR	1	16896686	16898612	1927	1916	NA	AT1G44760
1	16996423	16996574	peak_499	176	26.6135	Promoter (1-2kb)	1	16995113	16995295	183	-1129	NA	AT1G44941
1	17014100	17014231	peak_500	245	32.0801	Intron (AT1G45010.1/AT1G45010, intron 3 of 4)	1	17013400	17015497	2098	1266	NA	AT1G45010
1	17093967	17094111	peak_501	370	53.2474	Promoter (2-3kb)	1	17090677	17091464	788	-2504	NA	AT1G45163
1	17126098	17126420	peak_502	179	57.578	Intron (AT1G45201.2/AT1G45201, intron 3 of 4)	1	17123821	17128651	4831	2278	ATTLL1	AT1G45201
1	17135461	17135581	peak_503	224	26.9048	Promoter (<=1kb)	1	17136065	17136392	328	-484	NA	AT1G45211
1	17198316	17198709	peak_504	673	264.448	Promoter (<=1kb)	1	17198262	17198818	557	109	NA	AT1G45904
1	17273122	17273318	peak_505	307	60.1349	Exon (AT1G46912.1/AT1G46912, exon 1 of 1)	1	17272691	17273629	939	432	NA	AT1G46912
1	17332191	17332428	peak_506	112	26.5925	3' UTR	1	17330837	17331899	1063	1355	NA	AT1G47278
1	17339432	17339583	peak_507	1000	382.95	Exon (AT1G47300.1/AT1G47300, exon 4 of 4)	1	17339561	17340972	1412	1389	NA	AT1G47300
1	17371607	17371837	peak_508	284	65.2723	Promoter (2-3kb)	1	17365898	17368703	2806	-2905	NA	AT1G47370
1	17375688	17375994	peak_509	228	69.8131	Promoter (<=1kb)	1	17372537	17376075	3539	81	NA	AT1G47380
1	17405302	17405478	peak_510	149	26.2617	Downstream (1-2kb)	1	17403894	17404298	405	1409	NA	AT1G47460
1	17435133	17435251	peak_511	251	29.5603	Downstream (<1kb)	1	17432518	17435064	2547	2616	ATRBP47C'	AT1G47500
1	17451595	17451856	peak_512	130	33.8056	Promoter (<=1kb)	1	17451680	17454421	2742	0	NA	AT1G47530
1	17490376	17490506	peak_513	192	24.909	Promoter (<=1kb)	1	17489055	17489450	396	-927	NA	AT1G47595
1	17494678	17494882	peak_514	145	29.5557	3' UTR	1	17491732	17494759	3028	2947	BGLU34	AT1G47600
1	17498438	17498474	peak_515	865	31.127	Promoter (<=1kb)	1	17496839	17498110	1272	-329	ATPUP19	AT1G47603
1	17526835	17526997	peak_516	178	28.8835	Distal Intergenic	1	17525365	17526306	942	1471	DOF1.6	AT1G47655
1	17552370	17552719	peak_517	61	21.3991	Promoter (1-2kb)	1	17549377	17550724	1348	-1647	NA	AT1G47705
1	17579895	17579995	peak_518	362	36.2417	Distal Intergenic	1	17574906	17576092	1187	-3804	NA	AT1G47765
1	17676246	17676286	peak_519	585	23.4172	Promoter (2-3kb)	1	17673332	17673526	195	-2721	NA	AT1G47946
1	17699009	17699263	peak_520	191	48.395	Intron (AT1G47990.1/AT1G47990, intron 1 of 2)	1	17698655	17700834	2180	355	ATGA2OX4	AT1G47990
1	17756648	17756948	peak_521	256	76.7012	Exon (AT1G48090.1/AT1G48090, exon 6 of 67)	1	17732010	17758444	26435	1496	NA	AT1G48090
1	17861340	17861418	peak_522	277	21.608	Promoter (2-3kb)	1	17863837	17864386	550	-2419	NA	AT1G48330
1	17898741	17898987	peak_523	100	24.6711	Promoter (<=1kb)	1	17896597	17898804	2208	0	D-CDES	AT1G48420
1	17906037	17906314	peak_524	185	51.1355	Exon (AT1G48430.1/AT1G48430, exon 3 of 20)	1	17902636	17906806	4171	492	NA	AT1G48430
1	18001643	18001786	peak_525	226	32.2961	Promoter (<=1kb)	1	17998946	18001200	2255	-444	NA	AT1G48670
1	18028874	18029095	peak_526	188	41.5341	Promoter (1-2kb)	1	18030704	18031439	736	-1609	NA	AT1G48745
1	18030774	18030993	peak_527	162	35.567	Promoter (<=1kb)	1	18030704	18031439	736	71	NA	AT1G48745
1	18047310	18047482	peak_528	345	59.3132	Promoter (<=1kb)	1	18043672	18047659	3988	177	AMSH1	AT1G48790
1	18091041	18091329	peak_529	426	122.803	Promoter (<=1kb)	1	18091681	18093774	2094	-352	YUC10	AT1G48910
1	18097889	18098091	peak_530	342	69.0233	Promoter (<=1kb)	1	18098095	18101623	3529	-4	ATNUC-L1	AT1G48920
1	18116902	18117063	peak_531	128	20.5863	Exon (AT1G48970.1/AT1G48970, exon 1 of 7)	1	18113714	18117833	4120	770	NA	AT1G48970
1	18148990	18149192	peak_532	506	102.148	Promoter (<=1kb)	1	18140398	18148981	8584	-10	SCD1	AT1G49040
1	18159372	18159552	peak_533	143	25.7794	Promoter (<=1kb)	1	18159889	18160464	576	-337	NA	AT1G49080
1	18164892	18164996	peak_534	200	20.7491	Downstream (1-2kb)	1	18161320	18162686	1367	3573	NA	AT1G49090
1	18195151	18195441	peak_535	298	86.4378	Promoter (2-3kb)	1	18198227	18199168	942	-2786	ATL75	AT1G49200
1	18246156	18246281	peak_536	375	46.8416	Promoter (<=1kb)	1	18246305	18247992	1688	-24	ATUSPL1	AT1G49320
1	18253335	18253415	peak_537	254	20.3172	Exon (AT1G49340.1/AT1G49340, exon 1 of 26)	1	18252355	18264462	12108	981	ATPI4K ALPHA	AT1G49340
1	18276551	18276865	peak_538	92	29.0279	Promoter (<=1kb)	1	18276707	18279528	2822	0	NA	AT1G49380
1	18290119	18290283	peak_539	212	34.8023	Promoter (<=1kb)	1	18291043	18295825	4783	-760	LACS2	AT1G49430
1	18314078	18314228	peak_540	238	35.7328	3' UTR	1	18312920	18314016	1097	1159	NA	AT1G49475
1	18323193	18323306	peak_541	196	22.2024	Promoter (<=1kb)	1	18321295	18322284	990	-910	NA	AT1G49500
1	18361346	18361636	peak_542	114	33.1491	Promoter (1-2kb)	1	18356886	18360150	3265	-1197	ATRBP47A	AT1G49600
1	18365009	18365279	peak_543	183	49.3076	Downstream (<1kb)	1	18365491	18366559	1069	1280	KRP7	AT1G49620
1	18365715	18365901	peak_544	147	27.3442	Exon (AT1G49620.1/AT1G49620, exon 3 of 4)	1	18365491	18366559	1069	658	KRP7	AT1G49620
1	18381020	18381351	peak_545	272	89.9154	Promoter (1-2kb)	1	18378697	18379799	1103	-1222	AtCXE5	AT1G49660
1	18394099	18394287	peak_546	287	54.0068	Promoter (<=1kb)	1	18391338	18393947	2610	-153	FUT12	AT1G49710
1	18426439	18426685	peak_547	277	68.1095	3' UTR	1	18424578	18426782	2205	1862	RGE1	AT1G49770
1	18427131	18427346	peak_548	163	35.0072	Downstream (1-2kb)	1	18424578	18426782	2205	2554	RGE1	AT1G49770
1	18486514	18486611	peak_549	603	58.506	Downstream (<1kb)	1	18487545	18488107	563	1496	NA	AT1G49938
1	18506146	18506393	peak_550	374	92.39	Distal Intergenic	1	18504802	18505597	796	1345	NA	AT1G49975
1	18509640	18509839	peak_551	183	36.3519	Exon (AT1G49980.1/AT1G49980, exon 7 of 15)	1	18507971	18513172	5202	1670	NA	AT1G49980
1	18626868	18626931	peak_552	372	23.4067	Promoter (<=1kb)	1	18623698	18626395	2698	-474	NA	AT1G50280
1	18658821	18659020	peak_553	181	35.9433	Promoter (<=1kb)	1	18658647	18661974	3328	175	FYPP1	AT1G50370
1	18704821	18705113	peak_554	98	28.6064	3' UTR	1	18704805	18706478	1674	1365	UBC20	AT1G50490
1	18754675	18754837	peak_555	330	53.3888	Promoter (1-2kb)	1	18751456	18753669	2214	-1007	NA	AT1G50630
1	18758172	18758518	peak_556	313	108.209	Promoter (<=1kb)	1	18757148	18758433	1286	0	ERF3	AT1G50640
1	18764977	18765654	peak_557	174	117.514	Promoter (<=1kb)	1	18763773	18764297	525	-681	NA	AT1G50650
1	18790384	18790806	peak_558	188	79.5396	Promoter (<=1kb)	1	18789180	18789644	465	-741	NA	AT1G50720
1	18807061	18807298	peak_559	303	71.9048	Promoter (<=1kb)	1	18806508	18807394	887	96	SADHU8-1	AT1G50735
1	18837620	18837985	peak_560	72	26.1411	Promoter (<=1kb)	1	18835271	18837942	2672	0	NA	AT1G50830
1	18840646	18840790	peak_561	373	53.7351	Exon (AT1G50840.1/AT1G50840, exon 3 of 12)	1	18839107	18844559	5453	1540	POLGAMMA2	AT1G50840
1	18856766	18856925	peak_562	146	23.2751	Distal Intergenic	1	18855147	18856337	1191	1620	NA	AT1G50870
1	18880030	18880185	peak_563	226	35.0952	Promoter (<=1kb)	1	18877812	18880010	2199	-21	ETFALPHA	AT1G50940
1	18886056	18886271	peak_564	196	42.2234	Downstream (<1kb)	1	18886533	18886628	96	357	NA	AT1G50954
1	18952281	18952472	peak_565	107	20.4395	Downstream (<1kb)	1	18953458	18954892	1435	2420	NA	AT1G51170
1	18974851	18974964	peak_566	309	34.9642	Promoter (2-3kb)	1	18977284	18980618	3335	-2320	PLT2	AT1G51190
1	18998904	18999137	peak_567	137	31.9051	Promoter (1-2kb)	1	18997026	18997434	409	-1471	NA	AT1G51230
1	19018372	19018625	peak_568	127	32.0216	Promoter (2-3kb)	1	19014260	19016103	1844	-2270	NA	AT1G51300
1	19043911	19044085	peak_569	218	37.9384	Promoter (<=1kb)	1	19044184	19044900	717	-99	ATDABB1	AT1G51360
1	19053905	19054131	peak_570	260	58.7132	Promoter (1-2kb)	1	19052023	19052582	560	-1324	NA	AT1G51400
1	19061497	19061537	peak_571	568	22.7063	Distal Intergenic	1	19059885	19061424	1540	1613	NA	AT1G51410
1	19068268	19068471	peak_572	268	54.4428	Promoter (<=1kb)	1	19068241	19069776	1536	28	NA	AT1G51430
1	19073612	19073821	peak_573	1000	330.331	Promoter (<=1kb)	1	19074371	19076520	2150	-550	TRO	AT1G51450
1	19101408	19101528	peak_574	215	25.7935	Promoter (<=1kb)	1	19097797	19101080	3284	-329	CER5	AT1G51500
1	19125931	19126132	peak_575	142	28.4452	Exon (AT1G51580.1/AT1G51580, exon 1 of 8)	1	19125583	19128161	2579	349	NA	AT1G51580
1	19174533	19174740	peak_576	238	49.3169	Exon (AT1G51700.1/AT1G51700, exon 1 of 1)	1	19174070	19175189	1120	464	ADOF1	AT1G51700
1	19180554	19180729	peak_577	149	26.1193	Promoter (<=1kb)	1	19180772	19186532	5761	-43	NA	AT1G51720
1	19222166	19222457	peak_578	153	44.3798	Exon (AT1G51805.1/AT1G51805, exon 9 of 13)	1	19220977	19225689	4713	3232	NA	AT1G51805
1	19257191	19257500	peak_579	324	100.162	Promoter (<=1kb)	1	19252847	19256783	3937	-409	NA	AT1G51850
1	19287491	19287727	peak_580	329	77.5459	Exon (AT1G51910.1/AT1G51910, exon 2 of 13)	1	19284277	19288385	4109	658	NA	AT1G51910
1	19327712	19328083	peak_581	97	35.9785	Promoter (<=1kb)	1	19323382	19326916	3535	-797	NA	AT1G51980
1	19369301	19369538	peak_582	128	30.4257	Promoter (<=1kb)	1	19369131	19372065	2935	171	AR791	AT1G52080
1	19424638	19424735	peak_583	271	26.2485	Promoter (<=1kb)	1	19424555	19424628	74	84	NA	AT1G52170
1	19429810	19430031	peak_584	99	21.8994	Downstream (<1kb)	1	19430078	19430277	200	246	MIR406	AT1G52185
1	19469182	19469384	peak_585	155	31.3802	Exon (AT1G52280.1/AT1G52280, exon 2 of 7)	1	19467969	19469586	1618	202	AtRABG3d	AT1G52280
1	19473198	19473414	peak_586	370	79.902	Promoter (<=1kb)	1	19470033	19472449	2417	-750	PERK15	AT1G52290
1	19498945	19499415	peak_587	196	91.9801	Promoter (<=1kb)	1	19499162	19506170	7009	0	NA	AT1G52360
1	19514019	19514140	peak_588	224	27.0509	Promoter (1-2kb)	1	19515143	19518411	3269	-1003	BGL1	AT1G52400
1	19559501	19559702	peak_589	126	25.3739	Promoter (<=1kb)	1	19559983	19563072	3090	-281	FPG-1	AT1G52500
1	19568577	19568782	peak_590	231	47.3242	Promoter (<=1kb)	1	19568588	19570058	1471	0	NA	AT1G52530
1	19572298	19572457	peak_591	318	50.5751	Promoter (<=1kb)	1	19570058	19572204	2147	-95	NA	AT1G52540
1	19593716	19593926	peak_592	332	69.7138	Downstream (2-3kb)	1	19590487	19592695	2209	3230	NA	AT1G52600
1	19600825	19600995	peak_593	268	45.6438	Exon (AT1G52615.1/AT1G52615, exon 2 of 2)	1	19600531	19602345	1815	1350	NA	AT1G52615
1	19641244	19641440	peak_594	449	88.0454	3' UTR	1	19640899	19641665	767	346	NA	AT1G52720
1	19670372	19670503	peak_595	236	30.8551	3' UTR	1	19670489	19670967	479	464	NA	AT1G52825
1	19713564	19713606	peak_596	1000	58.1232	Distal Intergenic	1	19711237	19713230	1994	2328	NA	AT1G52930
1	19736647	19736898	peak_597	342	85.7673	Promoter (<=1kb)	1	19736634	19737083	450	185	DD11	AT1G52970
1	19769301	19769460	peak_598	280	44.5478	Promoter (1-2kb)	1	19764310	19767348	3039	-1954	NA	AT1G53040
1	19776418	19776758	peak_599	197	66.8241	Exon (AT1G53060.1/AT1G53060, exon 1 of 1)	1	19776052	19776780	729	367	NA	AT1G53060
1	19820051	19820200	peak_600	196	29.2614	Downstream (1-2kb)	1	19821337	19822252	916	2052	ATERF-8	AT1G53170
1	19843440	19843683	peak_601	135	32.7681	Promoter (<=1kb)	1	19840376	19843403	3028	-38	NA	AT1G53200
1	19848547	19848672	peak_602	223	27.8363	Downstream (1-2kb)	1	19847973	19848046	74	575	NA	AT1G53220
1	19881368	19881505	peak_603	280	38.3594	Exon (AT1G53300.1/AT1G53300, exon 4 of 7)	1	19879422	19882375	2954	1947	TTL1	AT1G53300
1	19944653	19944805	peak_604	196	29.8548	Promoter (1-2kb)	1	19945959	19951562	5604	-1154	NA	AT1G53440
1	19956649	19956892	peak_605	153	37.2573	Promoter (<=1kb)	1	19954490	19956632	2143	-18	NA	AT1G53460
1	19987151	19987352	peak_606	163	32.8311	Promoter (<=1kb)	1	19987191	19991113	3923	0	MAP3KA	AT1G53570
1	19995861	19996016	peak_607	323	50.0015	Promoter (<=1kb)	1	19996315	20000265	3951	-299	NTMC2TYPE6.1	AT1G53590
1	20066232	20066412	peak_608	128	23.101	Exon (AT1G53750.1/AT1G53750, exon 9 of 10)	1	20065714	20068466	2753	2054	RPT1A	AT1G53750
1	20094005	20094102	peak_609	288	27.9596	Distal Intergenic	1	20091491	20092423	933	2515	ATL60	AT1G53820
1	20104734	20104892	peak_610	182	28.764	Exon (AT1G53850.2/AT1G53850, exon 5 of 9)	1	20103953	20105927	1975	1035	PAE1	AT1G53850
1	20121918	20122104	peak_611	135	25.1147	Downstream (<1kb)	1	20122426	20122866	441	762	NA	AT1G53887
1	20165003	20165147	peak_612	350	50.3894	Promoter (1-2kb)	1	20161670	20163748	2079	-1256	NA	AT1G54020
1	20173907	20174152	peak_613	335	82.1687	Promoter (<=1kb)	1	20170715	20173949	3235	0	ESP	AT1G54040
1	20186659	20186947	peak_614	148	42.5508	Promoter (<=1kb)	1	20183581	20186909	3329	0	UBP1A	AT1G54080
1	20192738	20192901	peak_615	128	20.842	Promoter (<=1kb)	1	20192962	20193867	906	-61	NA	AT1G54095
1	20194125	20194263	peak_616	186	25.6528	Downstream (1-2kb)	1	20192962	20193867	906	1164	NA	AT1G54095
1	20234549	20234765	peak_617	167	36.1068	Promoter (<=1kb)	1	20235712	20237065	1354	-947	NA	AT1G54200
1	20237440	20237673	peak_618	100	23.2477	Distal Intergenic	1	20235712	20237065	1354	1729	NA	AT1G54200
1	20242266	20242487	peak_619	282	62.3868	Promoter (<=1kb)	1	20243118	20243627	510	-631	NA	AT1G54215
1	20283953	20284183	peak_620	333	76.6623	Exon (AT1G54340.1/AT1G54340, exon 3 of 15)	1	20283480	20286786	3307	474	ICDH	AT1G54340
1	20309718	20309911	peak_621	170	32.7577	3' UTR	1	20309775	20310767	993	856	NA	AT1G54410
1	20310290	20310445	peak_622	148	22.896	3' UTR	1	20309775	20310767	993	322	NA	AT1G54410
1	20390526	20390601	peak_623	1000	676.921	Intron (AT1G54580.1/AT1G54580, intron 3 of 3)	1	20389347	20391015	1669	1180	ACP2	AT1G54580
1	20449108	20449242	peak_624	157	21.0311	Intron (AT1G54820.1/AT1G54820, intron 2 of 5)	1	20447316	20450861	3546	1793	NA	AT1G54820
1	20498866	20499070	peak_625	421	85.8558	Promoter (<=1kb)	1	20499950	20503841	3892	-880	ANP2	AT1G54960
1	20508823	20509042	peak_626	164	35.9969	Promoter (<=1kb)	1	20507375	20508355	981	-469	NA	AT1G54980
1	20515225	20515456	peak_627	318	73.5248	Intron (AT1G55000.1/AT1G55000, intron 1 of 1)	1	20514637	20516496	1860	589	NA	AT1G55000
1	20523146	20523421	peak_628	143	39.2949	Promoter (2-3kb)	1	20525708	20530273	4566	-2287	LOX1	AT1G55020
1	20558235	20558355	peak_629	1000	471.08	3' UTR	1	20558235	20559103	869	748	NA	AT1G55100
1	20580130	20580385	peak_630	139	35.3656	Promoter (<=1kb)	1	20580274	20581975	1702	0	NA	AT1G55170
1	20665106	20665265	peak_631	130	20.631	Promoter (<=1kb)	1	20654061	20665095	11035	-12	EMB80	AT1G55350
1	20704923	20705223	peak_632	291	87.2378	Promoter (1-2kb)	1	20701499	20703460	1962	-1464	NA	AT1G55440
1	20727216	20727516	peak_633	76	22.6777	5' UTR	1	20725726	20728091	2366	575	TBP2	AT1G55520
1	20732449	20732688	peak_634	109	26.0841	Promoter (1-2kb)	1	20729182	20731283	2102	-1167	NA	AT1G55530
1	20790041	20790337	peak_635	131	38.7791	5' UTR	1	20787134	20791189	4056	852	CLC-F	AT1G55620
1	20790442	20790572	peak_636	188	24.3813	5' UTR	1	20787134	20791189	4056	617	CLC-F	AT1G55620
1	20803891	20804140	peak_637	312	77.585	5' UTR	1	20803704	20804573	870	433	NA	AT1G55675
1	20814811	20815076	peak_638	245	64.9852	Promoter (1-2kb)	1	20808294	20812840	4547	-1972	NA	AT1G55690
1	20843939	20844057	peak_639	400	47.2565	Exon (AT1G55750.1/AT1G55750, exon 7 of 20)	1	20840195	20845182	4988	1125	TFB1-1	AT1G55750
1	20946345	20946503	peak_640	140	22.1599	3' UTR	1	20946571	20948040	1470	1537	NAC1	AT1G56010
1	20958903	20958945	peak_641	1000	44.6469	Promoter (<=1kb)	1	20957098	20958550	1453	-354	PUB57	AT1G56030
1	21007865	21007969	peak_642	247	25.7212	Promoter (<=1kb)	1	21001574	21007809	6236	-57	NA	AT1G56140
1	21018730	21018924	peak_643	299	58.0039	Distal Intergenic	1	21017385	21017939	555	1346	NA	AT1G56150
1	21063362	21063587	peak_644	236	53.1091	Promoter (<=1kb)	1	21061600	21062995	1396	-368	AtPP2-B14	AT1G56250
1	21071179	21071645	peak_645	203	94.4574	Promoter (<=1kb)	1	21071017	21071650	634	5	NA	AT1G56270
1	21073566	21073836	peak_646	445	120.094	Exon (AT1G56280.1/AT1G56280, exon 4 of 6)	1	21072855	21074877	2023	1041	ATDI19	AT1G56280
1	21124426	21124656	peak_647	262	60.296	Promoter (<=1kb)	1	21122551	21124234	1684	-193	NA	AT1G56420
1	21153208	21153418	peak_648	1000	230.939	Promoter (<=1kb)	1	21150293	21152844	2552	-365	NA	AT1G56480
1	21180537	21180793	peak_649	143	36.495	Promoter (<=1kb)	1	21181664	21185306	3643	-871	NA	AT1G56540
1	21189992	21190187	peak_650	161	31.3985	3' UTR	1	21189722	21190175	454	271	NA	AT1G56553
1	21192479	21192825	peak_651	359	124.083	Promoter (<=1kb)	1	21192499	21195112	2614	0	NA	AT1G56560
1	21228214	21228381	peak_652	269	44.9388	Promoter (1-2kb)	1	21223593	21226943	3351	-1272	NA	AT1G56630
1	21232164	21232316	peak_653	323	49.1045	Promoter (1-2kb)	1	21229999	21230469	471	-1696	NA	AT1G56640
1	21398284	21398533	peak_654	488	121.388	Downstream (1-2kb)	1	21399618	21400068	451	1535	NA	AT1G57775
1	21442189	21442422	peak_655	105	24.3962	Exon (AT1G57990.1/AT1G57990, exon 1 of 1)	1	21441505	21442920	1416	498	ATPUP18	AT1G57990
1	21457615	21457655	peak_656	822	32.8788	Promoter (1-2kb)	1	21450213	21455851	5639	-1765	NA	AT1G58020
1	21462201	21462285	peak_657	319	26.7678	Promoter (<=1kb)	1	21457667	21462243	4577	0	NA	AT1G58025
1	21505824	21506170	peak_658	123	42.7198	Exon (AT1G58080.1/AT1G58080, exon 4 of 11)	1	21504314	21507540	3227	1370	ATATP-PRT1	AT1G58080
1	21507331	21507489	peak_659	198	31.329	Promoter (<=1kb)	1	21504314	21507540	3227	51	ATATP-PRT1	AT1G58080
1	21542061	21542198	peak_660	228	31.2565	Exon (AT1G58190.1/AT1G58190, exon 5 of 5)	1	21540632	21548112	7481	1430	RLP9	AT1G58190
1	21610512	21610918	peak_661	376	152.634	Promoter (<=1kb)	1	21610909	21611388	480	0	NA	AT1G58265
1	21621389	21621575	peak_662	187	34.7542	Exon (AT1G58280.1/AT1G58280, exon 5 of 10)	1	21620419	21622378	1960	803	NA	AT1G58280
1	21640583	21640811	peak_663	145	33.1335	Promoter (<=1kb)	1	21641130	21642041	912	-319	ZW2	AT1G58330
1	21676660	21676840	peak_664	188	33.7901	Promoter (<=1kb)	1	21676530	21680502	3973	131	AAP1	AT1G58360
1	21706397	21706580	peak_665	267	48.7769	Promoter (<=1kb)	1	21707379	21708118	740	-799	NA	AT1G58420
1	21755528	21755948	peak_668	218	91.3686	Intron (AT1G58602.2/AT1G58602, intron 2 of 8)	1	21748675	21753246	4572	6854	NA	AT1G58561
1	21757821	21757968	peak_669	332	48.7909	Intron (AT1G58602.2/AT1G58602, intron 2 of 8)	1	21748675	21753246	4572	9147	NA	AT1G58561
1	21744214	21744558	peak_666	92	31.5898	Promoter (<=1kb)	1	21743159	21743891	733	-324	NA	AT1G58590
1	21746791	21747156	peak_667	177	64.5032	Intron (AT1G58602.2/AT1G58602, intron 1 of 8)	1	21746373	21764969	18597	419	NA	AT1G58602
1	21758182	21758360	peak_670	159	28.2377	Intron (AT1G58602.2/AT1G58602, intron 2 of 8)	1	21767342	21769456	2115	-8982	NA	AT1G58643
1	21758807	21759025	peak_671	464	101.155	Intron (AT1G58602.2/AT1G58602, intron 3 of 8)	1	21767342	21769456	2115	-8317	NA	AT1G58643
1	21766584	21766688	peak_672	256	26.5814	Promoter (<=1kb)	1	21767342	21769456	2115	-654	NA	AT1G58643
1	21849744	21849897	peak_673	277	42.3472	Exon (AT1G59453.1/AT1G59453, exon 10 of 15)	1	21846902	21853384	6483	3487	NA	AT1G59453
1	21868351	21868497	peak_674	163	23.7914	Promoter (<=1kb)	1	21868262	21868708	447	90	ATBZIP4	AT1G59530
1	21965144	21965191	peak_675	1000	547.576	Promoter (2-3kb)	1	21968071	21972411	4341	-2880	NA	AT1G59740
1	21975033	21975331	peak_676	250	74.6471	Distal Intergenic	1	21979289	21984407	5119	-3958	ARF1	AT1G59750
1	22008078	22008280	peak_677	175	35.318	Promoter (<=1kb)	1	22008604	22009455	852	-324	AGL50	AT1G59810
1	22025809	22026106	peak_678	149	44.3211	Promoter (<=1kb)	1	22025041	22025421	381	-389	NA	AT1G59835
1	22036162	22036354	peak_679	388	74.4963	Exon (AT1G59870.1/AT1G59870, exon 3 of 8)	1	22034506	22040038	5533	1657	PEN3	AT1G59870
1	22038155	22038296	peak_680	287	40.5336	Exon (AT1G59870.1/AT1G59870, exon 7 of 8)	1	22040612	22040683	72	2387	NA	AT1G59880
1	22040559	22040677	peak_681	277	32.7274	Promoter (<=1kb)	1	22040612	22040683	72	6	NA	AT1G59880
1	22043984	22044123	peak_682	175	24.2674	Promoter (<=1kb)	1	22043830	22051061	7232	155	SNL5	AT1G59890
1	22094689	22094898	peak_683	117	24.4436	Promoter (<=1kb)	1	22093569	22094626	1058	-64	NA	AT1G60000
1	22104993	22105283	peak_684	211	61.1759	Promoter (<=1kb)	1	22100744	22105125	4382	0	NA	AT1G60020
1	22162899	22163076	peak_685	319	56.5123	Distal Intergenic	1	22160099	22162419	2321	2801	NA	AT1G60095
1	22165949	22166168	peak_686	169	37.0447	Promoter (2-3kb)	1	22168502	22170649	2148	-2334	NA	AT1G60110
1	22177236	22177326	peak_687	285	25.6452	3' UTR	1	22174179	22176321	2143	3058	NA	AT1G60130
1	22196111	22196245	peak_688	185	24.7458	Intron (AT1G60180.1/AT1G60180, intron 1 of 2)	1	22195525	22196685	1161	440	NA	AT1G60180
1	22211784	22212124	peak_689	150	51.121	3' UTR	1	22212084	22214424	2341	2300	NA	AT1G60230
1	22216059	22216239	peak_690	186	33.4738	Promoter (<=1kb)	1	22215197	22216030	834	-30	NA	AT1G60240
1	22225562	22225758	peak_691	313	61.2568	Promoter (1-2kb)	1	22221677	22224257	2581	-1306	BGLU6	AT1G60270
1	22311879	22312058	peak_692	238	42.6797	Promoter (<=1kb)	1	22311836	22312981	1146	44	NA	AT1G60570
1	22366306	22366415	peak_693	191	20.8323	Exon (AT1G60760.1/AT1G60760, exon 1 of 1)	1	22365832	22366323	492	475	NA	AT1G60760
1	22377932	22378095	peak_694	126	20.564	Downstream (1-2kb)	1	22374909	22375846	938	3024	NA	AT1G60783
1	22397117	22397150	peak_695	679	22.3924	Downstream (<1kb)	1	22396666	22396913	248	452	NA	AT1G60835
1	22421968	22422224	peak_696	155	39.679	Promoter (1-2kb)	1	22423909	22428022	4114	-1685	U2AF65B	AT1G60900
1	22433352	22433438	peak_697	286	24.6183	Intron (AT1G60930.1/AT1G60930, intron 16 of 25)	1	22429692	22430267	576	-3086	AGL55	AT1G60920
1	22486527	22486676	peak_698	165	24.5865	Promoter (<=1kb)	1	22486736	22488284	1549	-60	NA	AT1G61050
1	22552086	22552391	peak_699	88	26.9841	Exon (AT1G61180.1/AT1G61180, exon 1 of 2)	1	22551345	22554649	3305	742	NA	AT1G61180
1	22578886	22578920	peak_700	1000	70.7035	Promoter (<=1kb)	1	22578951	22580781	1831	-31	NA	AT1G61230
1	22586019	22586428	peak_701	238	97.4888	Promoter (<=1kb)	1	22585899	22588905	3007	121	SC3	AT1G61250
1	22622124	22622414	peak_702	110	32.0367	Promoter (<=1kb)	1	22622975	22624527	1553	-561	NA	AT1G61330
1	22722863	22723178	peak_703	199	62.6584	Promoter (<=1kb)	1	22720692	22723152	2461	0	RPL3B	AT1G61580
1	22818239	22818297	peak_704	1000	96.5536	Promoter (1-2kb)	1	22819632	22821029	1398	-1335	T13M11.16	AT1G61795
1	22849375	22849585	peak_705	110	23.1525	Exon (AT1G61840.1/AT1G61840, exon 1 of 1)	1	22847389	22849833	2445	1987	NA	AT1G61840
1	22862471	22862792	peak_706	171	54.9219	Downstream (<1kb)	1	22862857	22864619	1763	1827	NA	AT1G61860
1	22936925	22937172	peak_707	83	20.4122	Promoter (1-2kb)	1	22934688	22935343	656	-1583	NA	AT1G62045
1	22977982	22978206	peak_708	108	24.0909	Distal Intergenic	1	22977712	22977813	102	271	NA	AT1G62181
1	23020503	23020757	peak_709	96	24.4575	Promoter (<=1kb)	1	23020515	23020685	171	0	NA	AT1G62301
1	23036041	23039301	peak_710	1000	3785.99	Exon (AT1G62310.1/AT1G62310, exon 2 of 10)	1	23036039	23039609	3571	308	JMJ29	AT1G62310
1	23136882	23137135	peak_711	168	42.571	Promoter (<=1kb)	1	23136369	23137191	823	56	NA	AT1G62510
1	23150806	23151077	peak_712	334	90.526	Promoter (<=1kb)	1	23151794	23155717	3924	-717	FMO GS-OX2	AT1G62540
1	23174227	23174593	peak_713	165	60.3861	Intron (AT1G62580.1/AT1G62580, intron 1 of 6)	1	23173333	23176931	3599	895	NA	AT1G62580
1	23181509	23181770	peak_714	590	153.914	3' UTR	1	23181508	23182482	975	712	NA	AT1G62610
1	23190553	23190672	peak_715	237	28.1892	Promoter (1-2kb)	1	23192228	23195103	2876	-1556	KAS III	AT1G62640
1	23191244	23191382	peak_716	292	40.2667	Promoter (<=1kb)	1	23192228	23195103	2876	-846	KAS III	AT1G62640
1	23364369	23364678	peak_717	108	33.2209	Promoter (1-2kb)	1	23355017	23362564	7548	-1806	NRPD1A	AT1G63020
1	23521613	23521810	peak_718	221	43.5887	Promoter (<=1kb)	1	23522497	23526832	4336	-687	NA	AT1G63430
1	23524878	23525040	peak_719	146	23.6867	Exon (AT1G63430.2/AT1G63430, exon 9 of 13)	1	23522608	23526770	4163	2271	NA	AT1G63430
1	23538226	23538494	peak_720	96	25.7685	Exon (AT1G63470.1/AT1G63470, exon 1 of 5)	1	23536519	23539220	2702	726	NA	AT1G63470
1	23614766	23614891	peak_721	247	30.9148	Exon (AT1G63680.1/AT1G63680, exon 1 of 6)	1	23614437	23617767	3331	330	ATMURE	AT1G63680
1	23624003	23624198	peak_722	185	36.1475	Downstream (<1kb)	1	23624666	23629112	4447	4914	EMB71	AT1G63700
1	23696175	23696295	peak_723	245	29.4096	Promoter (<=1kb)	1	23696962	23698708	1747	-667	NA	AT1G63850
1	23701186	23701304	peak_724	221	26.109	Promoter (<=1kb)	1	23700174	23700967	794	-220	NA	AT1G63855
1	23775301	23775455	peak_725	359	55.3436	Promoter (2-3kb)	1	23778353	23779529	1177	-2898	NA	AT1G64065
1	23784292	23784501	peak_726	375	78.3395	Downstream (<1kb)	1	23785021	23786800	1780	2299	MAKR2	AT1G64080
1	23794072	23794318	peak_727	176	43.2848	Promoter (<=1kb)	1	23795050	23795642	593	-732	ANAC027	AT1G64105
1	23802552	23802590	peak_728	1000	87.0726	Promoter (<=1kb)	1	23802553	23802636	84	0	NA	AT1G64120
1	23825185	23825395	peak_729	273	57.3014	3' UTR	1	23824514	23825383	870	672	NA	AT1G64185
1	23878594	23878853	peak_730	283	73.2863	Exon (AT1G64340.1/AT1G64340, exon 2 of 3)	1	23878125	23881073	2949	470	NA	AT1G64340
1	23917317	23917636	peak_731	335	106.959	Exon (AT1G64400.1/AT1G64400, exon 10 of 17)	1	23915598	23919783	4186	2147	LACS3	AT1G64400
1	23957151	23957310	peak_732	143	22.7448	Exon (AT1G64520.1/AT1G64520, exon 3 of 6)	1	23956386	23958322	1937	766	RPN12a	AT1G64520
1	24002908	24003053	peak_733	295	42.8134	Promoter (<=1kb)	1	23998736	24001950	3215	-959	NA	AT1G64610
1	24034796	24034950	peak_734	246	37.941	Promoter (1-2kb)	1	24036021	24037401	1381	-1071	NA	AT1G64680
1	24049009	24049102	peak_735	908	84.4647	Promoter (<=1kb)	1	24048864	24049160	297	146	NA	AT1G64730
1	24062896	24063079	peak_736	119	21.8647	Promoter (<=1kb)	1	24060770	24062630	1861	-267	ATAMT1;2	AT1G64780
1	24072230	24072586	peak_737	60	21.3677	Exon (AT1G64790.1/AT1G64790, exon 34 of 60)	1	24064937	24082027	17091	9441	ILA	AT1G64790
1	24108820	24109017	peak_738	121	23.8799	Promoter (<=1kb)	1	24109542	24111400	1859	-525	NA	AT1G64890
1	24114282	24114533	peak_739	120	30.2266	Exon (AT1G64900.1/AT1G64900, exon 1 of 1)	1	24113215	24114984	1770	1068	CYP89A2	AT1G64900
1	24117471	24117717	peak_740	229	56.404	Promoter (<=1kb)	1	24115137	24116747	1611	-725	UGT79B10	AT1G64910
1	24147305	24147524	peak_741	189	41.3177	Intron (AT1G65000.1/AT1G65000, intron 1 of 1)	1	24147044	24148689	1646	262	NA	AT1G65000
1	24162475	24162842	peak_742	99	36.4799	Promoter (<=1kb)	1	24159834	24162038	2205	-438	NA	AT1G65040
1	24211349	24211524	peak_743	139	24.4054	Downstream (<1kb)	1	24209613	24211116	1504	1737	NA	AT1G65170
1	24219668	24219789	peak_744	171	20.6693	Promoter (2-3kb)	1	24215644	24217328	1685	-2341	NA	AT1G65190
1	24262120	24262389	peak_745	315	84.7467	Exon (AT1G65320.1/AT1G65320, exon 1 of 2)	1	24259888	24262951	3064	562	CBSX6	AT1G65320
1	24314824	24315023	peak_746	189	37.6189	Promoter (<=1kb)	1	24306667	24314620	7954	-205	GTB1	AT1G65440
1	24352129	24352279	peak_747	168	25.2182	Distal Intergenic	1	24349740	24350306	567	2390	NA	AT1G65486
1	24432488	24432843	peak_748	200	71.0605	Promoter (<=1kb)	1	24431430	24432953	1524	110	NA	AT1G65690
1	24436956	24437305	peak_749	235	82.0562	Promoter (<=1kb)	1	24434203	24436294	2092	-663	NA	AT1G65700
1	24447487	24447609	peak_750	167	20.4173	Distal Intergenic	1	24442504	24446291	3788	4984	YSL7	AT1G65730
1	24474229	24474538	peak_751	193	59.7322	Exon (AT1G65800.1/AT1G65800, exon 1 of 7)	1	24473121	24476715	3595	1109	ARK2	AT1G65800
1	24477633	24477786	peak_752	319	48.8369	Exon (AT1G65810.1/AT1G65810, exon 6 of 8)	1	24477043	24480728	3686	2942	NA	AT1G65810
1	24487747	24487977	peak_753	93	21.3723	Promoter (<=1kb)	1	24486992	24487073	82	-675	NA	AT1G65830
1	24518109	24518525	peak_754	83	34.5844	Promoter (<=1kb)	1	24515837	24518487	2651	0	NA	AT1G65900
1	24532743	24533040	peak_755	92	27.4722	Distal Intergenic	1	24525102	24529294	4193	-3450	NA	AT1G65920
1	24534320	24534541	peak_756	138	30.582	Distal Intergenic	1	24538886	24542129	3244	-4345	cICDH	AT1G65930
1	24550845	24551159	peak_757	198	62.0442	Promoter (<=1kb)	1	24546704	24551144	4441	0	NA	AT1G65950
1	24551723	24551903	peak_758	306	55.0517	Promoter (<=1kb)	1	24552003	24557730	5728	-100	GAD2	AT1G65960
1	24557228	24557459	peak_759	97	22.5072	3' UTR	1	24557372	24558322	951	863	TPX2	AT1G65970
1	24565131	24565416	peak_760	231	65.73	Intron (AT1G65985.1/AT1G65985, intron 2 of 4)	1	24562553	24568530	5978	3114	NA	AT1G65985
1	24579952	24580111	peak_761	261	41.4318	3' UTR	1	24577553	24580185	2633	2400	TPS26	AT1G66020
1	24601523	24601687	peak_762	124	20.2638	Promoter (<=1kb)	1	24600217	24601157	941	-367	NA	AT1G66080
1	24626872	24627235	peak_763	184	66.8457	Downstream (1-2kb)	1	24628530	24628835	306	1600	CLE18	AT1G66145
1	24660510	24660602	peak_764	285	26.258	Promoter (2-3kb)	1	24655499	24657683	2185	-2828	GSR2	AT1G66200
1	24681067	24681224	peak_765	177	27.8339	Downstream (1-2kb)	1	24683006	24683874	869	2650	NA	AT1G66235
1	24740725	24740893	peak_766	164	27.6109	Distal Intergenic	1	24737719	24739353	1635	3007	NA	AT1G66345
1	24743377	24743431	peak_767	1000	167.42	Distal Intergenic	1	24748195	24750043	1849	-4764	RGL1	AT1G66350
1	24744516	24744646	peak_768	245	31.8915	Distal Intergenic	1	24748195	24750043	1849	-3549	RGL1	AT1G66350
1	24763491	24763605	peak_769	231	26.3729	Promoter (<=1kb)	1	24763957	24765541	1585	-352	ATMYB90	AT1G66390
1	24801375	24801475	peak_770	208	20.794	Downstream (<1kb)	1	24801611	24801754	144	279	NA	AT1G66475
1	24827076	24827349	peak_771	397	108.461	Promoter (1-2kb)	1	24828502	24829639	1138	-1153	WRKY67	AT1G66550
1	24829022	24829510	peak_772	1000	3703.58	Exon (AT1G66550.2/AT1G66550, exon 2 of 3)	1	24828537	24829589	1053	486	WRKY67	AT1G66550
1	24833768	24833865	peak_773	291	28.1882	Promoter (<=1kb)	1	24833579	24834631	1053	190	WRKY64	AT1G66560
1	24834027	24834607	peak_774	1000	3095.45	Exon (AT1G66560.1/AT1G66560, exon 2 of 3)	1	24833579	24834631	1053	449	WRKY64	AT1G66560
1	24846269	24849333	peak_775	1000	131184	Promoter (<=1kb)	1	24848320	24849364	1045	0	WRKY63	AT1G66600
1	24928896	24929180	peak_776	274	77.8109	Promoter (<=1kb)	1	24927613	24928803	1191	-94	NA	AT1G66810
1	24996465	24996637	peak_777	264	45.3408	Promoter (<=1kb)	1	24992553	24996117	3565	-349	SVL2	AT1G66970
1	25019385	25019692	peak_778	84	25.8501	Exon (AT1G67040.1/AT1G67040, exon 5 of 5)	1	25018173	25018964	792	1213	NA	AT1G67035
1	25035620	25035838	peak_779	134	29.3136	Promoter (<=1kb)	1	25036616	25039389	2774	-778	NA	AT1G67060
1	25103487	25103654	peak_780	121	20.1948	Promoter (2-3kb)	1	25099262	25100625	1364	-2863	NA	AT1G67130
1	25143594	25143792	peak_781	503	99.6222	Promoter (1-2kb)	1	25145587	25150558	4972	-1795	HAC02	AT1G67220
1	25156345	25156602	peak_782	366	93.9737	Promoter (<=1kb)	1	25151270	25156323	5054	-23	LINC1	AT1G67230
1	25165722	25166097	peak_783	142	53.2636	Promoter (<=1kb)	1	25163642	25165056	1415	-667	NA	AT1G67250
1	25203235	25203479	peak_784	118	28.8088	Promoter (<=1kb)	1	25198182	25203126	4945	-110	CMTA4	AT1G67310
1	25215640	25215848	peak_785	142	29.4541	Promoter (<=1kb)	1	25213843	25215050	1208	-591	NA	AT1G67328
1	25227862	25227910	peak_786	547	26.2507	Promoter (2-3kb)	1	25230265	25231840	1576	-2355	NA	AT1G67340
1	25228149	25228236	peak_787	319	27.7606	Promoter (2-3kb)	1	25230265	25231840	1576	-2029	NA	AT1G67340
1	25315072	25315263	peak_788	297	56.7886	Exon (AT1G67550.1/AT1G67550, exon 11 of 18)	1	25312740	25317395	4656	2333	URE	AT1G67550
1	25317777	25318094	peak_789	188	59.6466	Promoter (1-2kb)	1	25319899	25324264	4366	-1805	LOX6	AT1G67560
1	25334957	25335208	peak_790	157	39.5194	Promoter (<=1kb)	1	25333058	25334647	1590	-311	NA	AT1G67590
1	25343622	25343973	peak_791	177	61.9862	Promoter (<=1kb)	1	25343437	25344066	630	93	NA	AT1G67626
1	25423993	25424378	peak_792	109	42.1272	Promoter (<=1kb)	1	25420780	25423731	2952	-263	NA	AT1G67800
1	25464944	25465389	peak_793	157	69.9391	5' UTR	1	25464726	25470017	5292	219	NA	AT1G67900
1	25479525	25479693	peak_794	303	50.8213	Exon (AT1G67950.2/AT1G67950, exon 3 of 5)	1	25478713	25480176	1464	483	NA	AT1G67950
1	25501808	25502091	peak_795	236	66.678	Promoter (<=1kb)	1	25500378	25501751	1374	-58	NA	AT1G68030
1	25505588	25505759	peak_796	124	21.1598	Distal Intergenic	1	25502876	25505232	2357	2713	NA	AT1G68040
1	25580246	25580444	peak_797	116	22.9953	Promoter (<=1kb)	1	25579373	25580194	822	-53	NA	AT1G68250
1	25622580	25622727	peak_798	204	29.9863	Promoter (<=1kb)	1	25621678	25622412	735	-169	NA	AT1G68360
1	25661374	25661602	peak_799	261	59.4893	3' UTR	1	25661501	25662239	739	637	NA	AT1G68450
1	25687772	25688058	peak_800	335	95.799	Promoter (1-2kb)	1	25684314	25686165	1852	-1608	JAG	AT1G68480
1	25697275	25698043	peak_801	395	303.578	Distal Intergenic	1	25693449	25695476	2028	3827	NA	AT1G68490
1	25704408	25704631	peak_802	519	115.799	Promoter (2-3kb)	1	25706882	25708255	1374	-2251	LBD42	AT1G68510
1	25730050	25730306	peak_803	79	20.2475	Promoter (2-3kb)	1	25725455	25727701	2247	-2350	CPuORF53	AT1G68552
1	25752290	25752447	peak_804	227	35.6939	Promoter (<=1kb)	1	25752735	25755113	2379	-288	NA	AT1G68580
1	25755561	25755788	peak_805	134	30.4715	Promoter (<=1kb)	1	25756600	25757563	964	-812	NA	AT1G68585
1	25787215	25787405	peak_806	268	50.8284	Promoter (1-2kb)	1	25788608	25792324	3717	-1203	PERK9	AT1G68690
1	25880511	25880675	peak_807	156	25.6074	Promoter (<=1kb)	1	25880327	25881736	1410	185	RAV2	AT1G68840
1	25881470	25881555	peak_808	291	24.7538	Promoter (<=1kb)	1	25882434	25882918	485	-879	NA	AT1G68845
1	25914790	25914985	peak_809	162	31.5629	Promoter (<=1kb)	1	25915007	25917877	2871	-22	BHLH49	AT1G68920
1	25931844	25932019	peak_810	448	78.4112	Promoter (<=1kb)	1	25932077	25932149	73	130	NA	AT1G68970
1	25950709	25950876	peak_811	245	40.9132	Promoter (1-2kb)	1	25947265	25949262	1998	-1448	NA	AT1G69030
1	26020592	26020807	peak_812	135	28.9561	Promoter (<=1kb)	1	26018438	26020058	1621	-535	NA	AT1G69210
1	26190649	26190783	peak_813	163	21.8558	Intron (AT1G69620.1/AT1G69620, intron 2 of 3)	1	26189836	26191323	1488	814	RPL34	AT1G69620
1	26232327	26232485	peak_814	128	20.2027	Exon (AT1G69740.1/AT1G69740, exon 2 of 13)	1	26231905	26234952	3048	423	HEMB1	AT1G69740
1	26303511	26303643	peak_815	187	24.7058	Distal Intergenic	1	26296676	26300472	3797	-3040	ATNRT1:2	AT1G69850
1	26308141	26308342	peak_816	298	59.9444	Promoter (1-2kb)	1	26309628	26312174	2547	-1286	NA	AT1G69860
1	26313481	26313620	peak_817	163	22.6613	Promoter (2-3kb)	1	26316027	26320220	4194	-2407	NRT1.7	AT1G69870
1	26313970	26314090	peak_818	193	23.1405	Promoter (1-2kb)	1	26316027	26320220	4194	-1937	NRT1.7	AT1G69870
1	26327457	26327635	peak_819	125	22.2881	Promoter (<=1kb)	1	26326381	26327831	1451	196	NA	AT1G69900
1	26332810	26333055	peak_820	250	61.1922	Downstream (1-2kb)	1	26334250	26335558	1309	2503	ATGSTU12	AT1G69920
1	26347795	26347985	peak_821	192	36.3912	Exon (AT1G69950.1/AT1G69950, exon 1 of 1)	1	26346488	26348691	2204	1308	NA	AT1G69950
1	26442891	26443024	peak_822	211	28.0375	Distal Intergenic	1	26439864	26442829	2966	3028	CYCD1;1	AT1G70210
1	26452574	26452748	peak_823	247	42.9846	Promoter (<=1kb)	1	26452965	26456088	3124	-217	NA	AT1G70250
1	26457368	26457602	peak_824	111	26.0414	Exon (AT1G70260.1/AT1G70260, exon 6 of 7)	1	26456844	26459450	2607	1848	NA	AT1G70260
1	26512928	26513134	peak_825	276	56.8478	3' UTR	1	26512681	26515188	2508	2054	PG2	AT1G70370
1	26550206	26550395	peak_826	588	111.117	Promoter (<=1kb)	1	26548952	26550520	1569	125	SRO3	AT1G70440
1	26555703	26555798	peak_827	272	25.8706	Promoter (<=1kb)	1	26555846	26559284	3439	-48	RHS10	AT1G70460
1	26573942	26574226	peak_828	264	75.108	Promoter (2-3kb)	1	26576486	26582431	5946	-2260	KNAT2	AT1G70510
1	26592780	26593009	peak_829	186	42.6998	Promoter (<=1kb)	1	26593930	26594670	741	-921	EDA24	AT1G70540
1	26664694	26665131	peak_830	238	104.103	Promoter (1-2kb)	1	26666408	26667204	797	-1277	NA	AT1G70720
1	26676525	26676743	peak_831	229	49.8871	Promoter (<=1kb)	1	26673631	26675990	2360	-536	NA	AT1G70740
1	26680491	26680851	peak_832	376	135.258	3' UTR	1	26679975	26683204	3230	2353	NA	AT1G70750
1	26694189	26694344	peak_833	324	50.2254	Downstream (<1kb)	1	26695166	26696392	1227	2048	NA	AT1G70780
1	26720165	26720335	peak_834	308	52.2892	Promoter (1-2kb)	1	26718320	26718992	673	-1174	NA	AT1G70860
1	26731304	26731608	peak_835	102	31.1566	Promoter (<=1kb)	1	26731813	26733875	2063	-205	NA	AT1G70900
1	26735544	26735795	peak_836	200	50.273	Promoter (<=1kb)	1	26735956	26738665	2710	-161	ATHB18	AT1G70920
1	26813626	26813776	peak_837	155	23.2585	Promoter (<=1kb)	1	26814632	26815671	1040	-856	RSW10	AT1G71100
1	26948170	26948309	peak_838	154	21.3832	Intron (AT1G71690.1/AT1G71690, intron 1 of 1)	1	26947765	26949168	1404	406	NA	AT1G71690
1	26970543	26970764	peak_839	310	68.505	Promoter (<=1kb)	1	26971223	26973464	2242	-459	ATCK1	AT1G71697
1	26974715	26974918	peak_840	142	28.8077	Exon (AT1G71710.1/AT1G71710, exon 6 of 9)	1	26973389	26973459	71	1327	NA	AT1G71700
1	26975193	26975447	peak_841	146	37.0279	Exon (AT1G71710.1/AT1G71710, exon 6 of 9)	1	26973567	26976831	3265	1384	NA	AT1G71710
1	27012778	27012933	peak_842	134	20.7047	Exon (AT1G71820.2/AT1G71820, exon 11 of 26)	1	27009634	27017108	7475	3145	SEC6	AT1G71820
1	27032262	27032425	peak_843	227	36.9732	Promoter (<=1kb)	1	27030427	27031461	1035	-802	EPFL7	AT1G71866
1	27047534	27047731	peak_844	168	33.1199	Distal Intergenic	1	27054180	27056341	2162	-6449	SUC1	AT1G71880
1	27094526	27094709	peak_845	255	46.5899	Distal Intergenic	1	27093028	27094027	1000	1499	NA	AT1G71970
1	27107400	27107533	peak_846	280	37.2356	Promoter (<=1kb)	1	27107567	27109275	1709	-34	TCP22	AT1G72010
1	27119340	27119470	peak_847	301	39.1638	Exon (AT1G72070.1/AT1G72070, exon 1 of 3)	1	27118621	27119708	1088	238	NA	AT1G72070
1	27178083	27178282	peak_848	277	55.1388	Promoter (1-2kb)	1	27179790	27182430	2641	-1508	BHLH96	AT1G72210
1	27245796	27245979	peak_849	220	40.2162	Exon (AT1G72390.1/AT1G72390, exon 4 of 13)	1	27245165	27251576	6412	632	NA	AT1G72390
1	27258696	27259207	peak_850	222	113.343	3' UTR	1	27258829	27260291	1463	1084	NA	AT1G72416
1	27319528	27319822	peak_851	138	40.5786	Promoter (2-3kb)	1	27314932	27316669	1738	-2860	NA	AT1G72540
1	27343857	27343969	peak_852	339	37.9672	Promoter (<=1kb)	1	27344270	27345576	1307	-301	ELF4-L2	AT1G72630
1	27345644	27345828	peak_853	287	52.7768	Downstream (<1kb)	1	27344270	27345576	1307	1375	ELF4-L2	AT1G72630
1	27389730	27389883	peak_854	323	49.4182	Promoter (<=1kb)	1	27390022	27393281	3260	-139	HAB1	AT1G72770
1	27390917	27391070	peak_855	207	31.7229	5' UTR	1	27390022	27393281	3260	896	HAB1	AT1G72770
1	27478969	27479297	peak_856	94	30.7914	Promoter (<=1kb)	1	27478970	27481448	2479	0	LPA3	AT1G73060
1	27483976	27484137	peak_857	162	26.1026	Promoter (<=1kb)	1	27484513	27488201	3689	-376	PEPR1	AT1G73080
1	27546570	27546897	peak_858	71	23.2599	Promoter (<=1kb)	1	27545006	27546435	1430	-136	ATFX	AT1G73250
1	27595928	27596157	peak_859	320	73.3575	Promoter (<=1kb)	1	27590810	27595142	4333	-787	NA	AT1G73390
1	27611767	27611942	peak_860	315	55.061	Exon (AT1G73440.1/AT1G73440, exon 1 of 1)	1	27611363	27612815	1453	405	NA	AT1G73440
1	27624947	27625133	peak_861	149	27.7066	Promoter (<=1kb)	1	27625149	27627701	2553	-16	NA	AT1G73470
1	27699060	27699297	peak_862	86	20.3647	Promoter (<=1kb)	1	27700050	27703440	3391	-753	ATMPK15	AT1G73670
1	27705358	27705639	peak_863	185	51.9143	Exon (AT1G73680.1/AT1G73680, exon 6 of 9)	1	27703944	27707514	3571	1875	ALPHA DOX2	AT1G73680
1	27708501	27708537	peak_864	1000	50.3461	Promoter (<=1kb)	1	27704194	27707518	3325	-984	ALPHA DOX2	AT1G73680
1	27724934	27725216	peak_865	127	35.7039	Promoter (<=1kb)	1	27725002	27729931	4930	0	SMU1	AT1G73720
1	27747250	27747399	peak_866	168	25.0501	Intron (AT1G73805.1/AT1G73805, intron 3 of 6)	1	27745427	27749178	3752	1779	NA	AT1G73805
1	27759848	27760203	peak_867	242	85.7885	Promoter (<=1kb)	1	27759973	27761588	1616	0	BEE3	AT1G73830
1	27797992	27798152	peak_868	186	29.7939	Promoter (<=1kb)	1	27795120	27797981	2862	-12	NA	AT1G73930
1	27834604	27834780	peak_869	153	26.9574	Promoter (<=1kb)	1	27832158	27834113	1956	-492	NA	AT1G74010
1	27860188	27860349	peak_870	152	24.4463	Promoter (<=1kb)	1	27861116	27862750	1635	-767	NA	AT1G74088
1	27900123	27900300	peak_871	266	46.9975	Exon (AT1G74180.1/AT1G74180, exon 2 of 6)	1	27897197	27900908	3712	608	AtRLP14	AT1G74180
1	27962963	27963146	peak_872	198	36.1622	Exon (AT1G74390.1/AT1G74390, exon 4 of 6)	1	27961537	27963847	2311	701	NA	AT1G74390
1	27992389	27992589	peak_873	198	39.5923	Exon (AT1G74470.1/AT1G74470, exon 2 of 3)	1	27991165	27993006	1842	1225	CHLP	AT1G74470
1	28012485	28012682	peak_874	156	30.7929	Promoter (<=1kb)	1	28009845	28012162	2318	-324	NA	AT1G74530
1	28012926	28013159	peak_875	247	57.6253	Promoter (<=1kb)	1	28013309	28015049	1741	-150	CYP98A8	AT1G74540
1	28043798	28043959	peak_876	157	25.2707	Distal Intergenic	1	28041191	28042995	1805	2608	ATY13	AT1G74650
1	28046431	28046794	peak_877	357	129.618	Downstream (<1kb)	1	28047576	28048127	552	1333	MIF1	AT1G74660
1	28055275	28055490	peak_878	231	49.6896	Distal Intergenic	1	28053286	28054149	864	1990	GASA6	AT1G74670
1	28069862	28070088	peak_879	127	28.608	Promoter (<=1kb)	1	28070295	28074148	3854	-207	EDS16	AT1G74710
1	28082914	28083133	peak_880	119	26.1128	Promoter (<=1kb)	1	28079946	28082644	2699	-271	CPK30	AT1G74740
1	28105179	28105337	peak_881	257	40.6741	Promoter (<=1kb)	1	28101968	28105112	3145	-68	B3GALT18	AT1G74800
1	28151822	28152014	peak_882	424	81.4504	Promoter (1-2kb)	1	28148575	28150444	1870	-1379	JAZ2	AT1G74950
1	28180163	28180380	peak_883	281	61.0394	Promoter (<=1kb)	1	28180116	28181062	947	48	NA	AT1G75050
1	28185029	28185249	peak_884	405	89.0131	Promoter (<=1kb)	1	28185504	28187410	1907	-255	BZR1	AT1G75080
1	28229971	28230105	peak_885	257	34.3858	Exon (AT1G75220.1/AT1G75220, exon 14 of 17)	1	28229157	28232831	3675	2726	NA	AT1G75220
1	28284481	28284675	peak_886	201	38.963	Promoter (<=1kb)	1	28281389	28284045	2657	-437	ATBBD1	AT1G75380
1	28315951	28316168	peak_887	205	44.4515	Exon (AT1G75450.1/AT1G75450, exon 4 of 5)	1	28314458	28318362	3905	2194	CKX5	AT1G75450
1	28322820	28322966	peak_888	198	28.9511	Distal Intergenic	1	28315162	28318375	3214	-4446	CKX5	AT1G75450
1	28338180	28338312	peak_889	203	26.7855	3' UTR	1	28337785	28340241	2457	1929	WAT1	AT1G75500
1	28344961	28345224	peak_890	406	106.795	Downstream (1-2kb)	1	28347055	28348735	1681	3511	NA	AT1G75510
1	28351308	28351409	peak_891	310	31.2824	Downstream (<1kb)	1	28351562	28353495	1934	2086	SRS5	AT1G75520
1	28392268	28392442	peak_892	127	22.1035	Promoter (<=1kb)	1	28392729	28393312	584	-287	NA	AT1G75610
1	28402612	28402832	peak_893	105	23.1275	Downstream (<1kb)	1	28400608	28402256	1649	2005	AVA-P4	AT1G75630
1	28421319	28421491	peak_894	127	21.7758	Promoter (1-2kb)	1	28417052	28419529	2478	-1791	AtGH9B7	AT1G75680
1	28445219	28445368	peak_895	322	47.9674	Promoter (2-3kb)	1	28441645	28442429	785	-2791	GASA1	AT1G75750
1	28445847	28445975	peak_896	234	29.9399	Downstream (<1kb)	1	28446632	28448646	2015	2671	NA	AT1G75760
1	28449403	28449714	peak_897	268	83.2717	Promoter (<=1kb)	1	28449990	28451108	1119	-276	NA	AT1G75770
1	28452121	28452261	peak_898	149	20.9076	Exon (AT1G75780.1/AT1G75780, exon 2 of 3)	1	28451141	28453640	2500	1379	TUB1	AT1G75780
1	28464038	28464197	peak_899	162	25.7157	Exon (AT1G75820.1/AT1G75820, exon 1 of 2)	1	28461664	28462366	703	2375	NA	AT1G75810
1	28471004	28471248	peak_900	430	105.041	Promoter (1-2kb)	1	28472357	28472891	535	-1109	LCR67	AT1G75830
1	28498018	28498058	peak_901	603	24.1008	Promoter (1-2kb)	1	28499060	28501138	2079	-1002	NA	AT1G75900
1	28527106	28527286	peak_902	154	27.7405	Promoter (<=1kb)	1	28524493	28526776	2284	-331	NA	AT1G75990
1	28564730	28564915	peak_903	158	29.2203	Distal Intergenic	1	28561281	28564076	2796	3450	ATAMY2	AT1G76130
1	28637978	28638151	peak_904	138	23.8681	Promoter (1-2kb)	1	28634955	28636716	1762	-1263	GONST3	AT1G76340
1	28644961	28645418	peak_905	83	37.8883	Intron (AT1G76360.1/AT1G76360, intron 2 of 5)	1	28643038	28646712	3675	1294	NA	AT1G76360
1	28689657	28689956	peak_906	188	56.3354	Promoter (<=1kb)	1	28686181	28689121	2941	-537	NA	AT1G76460
1	28694893	28695128	peak_907	167	39.2072	Promoter (<=1kb)	1	28695760	28698793	3034	-632	HMG1	AT1G76490
1	28722096	28722405	peak_908	269	83.1241	Promoter (<=1kb)	1	28720328	28722521	2194	116	CDKB2;1	AT1G76540
1	28741795	28741998	peak_909	144	29.1395	3' UTR	1	28740691	28742207	1517	1105	NA	AT1G76590
1	28747023	28747090	peak_910	307	20.6019	Promoter (<=1kb)	1	28746888	28747845	958	136	NA	AT1G76600
1	28768505	28768874	peak_911	239	88.0421	Promoter (<=1kb)	1	28766807	28768138	1332	-368	CML38	AT1G76650
1	28783952	28784078	peak_912	169	21.2612	Promoter (<=1kb)	1	28780408	28783248	2841	-705	ATJ10	AT1G76700
1	28823713	28823814	peak_913	264	26.6147	Promoter (<=1kb)	1	28822186	28823673	1488	-41	NA	AT1G76790
1	28824401	28824630	peak_914	91	20.8509	Promoter (<=1kb)	1	28822186	28823673	1488	-729	NA	AT1G76790
1	28847745	28847906	peak_915	142	22.9032	Promoter (<=1kb)	1	28847951	28854499	6549	-45	SEC5A	AT1G76850
1	28854571	28854807	peak_916	476	112.38	3' UTR	1	28854414	28855750	1337	943	NA	AT1G76860
1	28871617	28871811	peak_917	174	33.6792	Promoter (1-2kb)	1	28873271	28874758	1488	-1460	NA	AT1G76892
1	28895889	28896066	peak_918	213	37.683	Exon (AT1G76930.1/AT1G76930, exon 2 of 4)	1	28895301	28896883	1583	817	ATEXT4	AT1G76930
1	28897927	28898094	peak_919	183	30.5761	Promoter (1-2kb)	1	28895301	28896883	1583	-1045	ATEXT4	AT1G76930
1	28955433	28955665	peak_920	346	80.2576	Promoter (<=1kb)	1	28955637	28960096	4460	0	MAF1	AT1G77080
1	28994484	28994646	peak_921	130	20.9836	Promoter (1-2kb)	1	28992876	28993170	295	-1315	NA	AT1G77150
1	29007341	29007584	peak_922	106	25.7783	Promoter (2-3kb)	1	29004357	29005091	735	-2251	ERF037	AT1G77200
1	29023028	29023148	peak_923	294	35.3215	Intron (AT1G77250.1/AT1G77250, intron 1 of 4)	1	29020265	29023474	3210	326	NA	AT1G77250
1	29121467	29121843	peak_924	406	152.818	Promoter (<=1kb)	1	29121489	29125191	3703	0	NA	AT1G77500
1	29176558	29176681	peak_925	194	23.8124	Promoter (2-3kb)	1	29178737	29179675	939	-2056	ERF013	AT1G77640
1	29203348	29203503	peak_926	173	26.7755	Promoter (<=1kb)	1	29200941	29203340	2400	-9	LAX3	AT1G77690
1	29209593	29209717	peak_927	372	46.1061	Promoter (<=1kb)	1	29210521	29214087	3567	-804	PPK1	AT1G77720
1	29302689	29302898	peak_928	204	42.6078	3' UTR	1	29302725	29303519	795	621	NA	AT1G77932
1	29303176	29303443	peak_929	183	48.9409	Promoter (<=1kb)	1	29302725	29303519	795	76	NA	AT1G77932
1	29319769	29319941	peak_930	124	21.3546	Promoter (2-3kb)	1	29322411	29323358	948	-2470	NA	AT1G77992
1	29346732	29347092	peak_931	197	71.0879	Promoter (<=1kb)	1	29347581	29349755	2175	-489	PGM	AT1G78050
1	29365127	29365335	peak_932	865	179.925	Exon (AT1G78080.1/AT1G78080, exon 1 of 1)	1	29364249	29366073	1825	879	RAP2.4	AT1G78080
1	29365550	29365762	peak_933	178	37.835	Exon (AT1G78080.1/AT1G78080, exon 1 of 1)	1	29364249	29366073	1825	1302	RAP2.4	AT1G78080
1	29404344	29404610	peak_934	226	60.1375	Promoter (<=1kb)	1	29404648	29406752	2105	-38	NA	AT1G78150
1	29410750	29410839	peak_935	365	32.4795	Distal Intergenic	1	29407900	29410184	2285	2851	APUM7	AT1G78160
1	29443525	29443717	peak_936	358	68.6528	Downstream (<1kb)	1	29443973	29444010	38	293	NA	AT1G78250
1	29452488	29452678	peak_937	175	33.1882	Promoter (<=1kb)	1	29452555	29457373	4819	0	NA	AT1G78280
1	29467310	29467508	peak_938	201	39.8939	3' UTR	1	29467437	29468374	938	866	ATGSTU23	AT1G78320
1	29496053	29496176	peak_939	248	30.4741	Downstream (2-3kb)	1	29490895	29492875	1981	-3179	NCED9	AT1G78390
1	29507759	29507934	peak_940	222	38.8873	Promoter (1-2kb)	1	29508959	29510895	1937	-1025	RIP2	AT1G78430
1	29514845	29515092	peak_941	313	77.1981	Promoter (1-2kb)	1	29511599	29513051	1453	-1795	ATGA2OX1	AT1G78440
1	29521256	29521403	peak_942	191	28.0928	Promoter (<=1kb)	1	29521770	29523191	1422	-367	NA	AT1G78470
1	29549422	29549661	peak_943	279	66.6956	Promoter (<=1kb)	1	29549649	29552438	2790	0	RHM1	AT1G78570
1	29567989	29568197	peak_944	141	29.2737	Exon (AT1G78600.2/AT1G78600, exon 2 of 4)	1	29567187	29568859	1673	803	LZF1	AT1G78600
1	29602981	29603200	peak_945	120	26.2931	Intron (AT1G78710.2/AT1G78710, intron 2 of 4)	1	29602708	29604557	1850	274	TBL42	AT1G78710
1	29611347	29611501	peak_946	161	24.8327	Promoter (<=1kb)	1	29610494	29611492	999	0	NA	AT1G78740
1	29616888	29617177	peak_947	70	20.3413	Promoter (<=1kb)	1	29616919	29621447	4529	0	APC6	AT1G78770
1	29638942	29639054	peak_948	262	29.3869	Promoter (<=1kb)	1	29636955	29638552	1598	-391	NA	AT1G78830
1	29650594	29650722	peak_949	349	44.6541	Promoter (<=1kb)	1	29650463	29652517	2055	132	UBC35	AT1G78870
1	29663025	29663130	peak_950	286	30.0572	Promoter (2-3kb)	1	29665218	29667656	2439	-2088	NA	AT1G78910
1	29692398	29692540	peak_951	216	30.7176	Exon (AT1G78955.1/AT1G78955, exon 3 of 17)	1	29689153	29694255	5103	1715	CAMS1	AT1G78955
1	29706773	29706886	peak_952	233	26.2931	Intron (AT1G78970.1/AT1G78970, intron 14 of 17)	1	29703340	29707844	4505	3434	LUP1	AT1G78970
1	29732368	29732542	peak_953	168	29.215	Exon (AT1G79030.1/AT1G79030, exon 3 of 9)	1	29730767	29733611	2845	1069	NA	AT1G79030
1	29742727	29742911	peak_954	138	25.3042	Exon (AT1G79060.1/AT1G79060, exon 1 of 1)	1	29741748	29743600	1853	980	NA	AT1G79060
1	29768391	29768545	peak_955	183	28.1821	Exon (AT1G79120.1/AT1G79120, exon 1 of 3)	1	29764089	29768789	4701	244	NA	AT1G79120
1	29807474	29807660	peak_956	115	21.455	Exon (AT1G79245.1/AT1G79245, exon 1 of 1)	1	29804735	29809514	4780	1854	NA	AT1G79245
1	29828079	29828239	peak_957	194	31.0803	Intron (AT1G79280.2/AT1G79280, intron 18 of 48)	1	29819176	29832978	13803	4739	NUA	AT1G79280
1	29841253	29841528	peak_958	419	115.145	Promoter (1-2kb)	1	29842771	29844638	1868	-1243	AtMC4	AT1G79340
1	29842030	29842174	peak_959	198	28.5693	Promoter (<=1kb)	1	29842771	29844638	1868	-597	AtMC4	AT1G79340
1	29842672	29842817	peak_960	290	42.0915	Promoter (<=1kb)	1	29842771	29844638	1868	0	AtMC4	AT1G79340
1	29853419	29853652	peak_961	148	34.523	Promoter (<=1kb)	1	29844633	29853414	8782	-6	EMB1135	AT1G79350
1	29915393	29915540	peak_962	360	52.9403	Promoter (<=1kb)	1	29915662	29916410	749	-122	NA	AT1G79529
1	29935122	29935277	peak_963	295	45.7215	Exon (AT1G79570.1/AT1G79570, exon 3 of 10)	1	29932578	29938856	6279	3579	NA	AT1G79570
1	29972390	29972481	peak_964	242	22.0343	Promoter (<=1kb)	1	29966711	29971600	4890	-791	NA	AT1G79640
1	29980509	29980739	peak_965	144	33.1496	Promoter (1-2kb)	1	29976725	29979350	2626	-1160	RFO1	AT1G79670
1	30099345	30099702	peak_966	167	59.4415	Exon (AT1G80010.1/AT1G80010, exon 2 of 2)	1	30097401	30099846	2446	1945	FRS8	AT1G80010
1	30103909	30103997	peak_967	229	20.1097	Promoter (<=1kb)	1	30100473	30103899	3427	-11	NA	AT1G80020
1	30135855	30135894	peak_968	1000	273.208	Intron (AT1G80110.1/AT1G80110, intron 1 of 2)	1	30135381	30136956	1576	475	ATPP2-B11	AT1G80110
1	30270463	30270654	peak_969	129	24.5534	Promoter (<=1kb)	1	30270529	30272668	2140	0	NA	AT1G80500
1	30272495	30272576	peak_970	354	28.6847	Promoter (<=1kb)	1	30272849	30274793	1945	-273	NA	AT1G80510
1	30272959	30273194	peak_971	319	74.8805	Promoter (<=1kb)	1	30272849	30274793	1945	111	NA	AT1G80510
1	30280598	30280816	peak_972	144	31.4574	Promoter (<=1kb)	1	30277952	30280324	2373	-275	NA	AT1G80530
1	30284486	30284739	peak_973	131	33.0372	Promoter (<=1kb)	1	30281638	30284319	2682	-168	NA	AT1G80540
1	30296715	30296777	peak_974	1000	121.652	Exon (AT1G80590.1/AT1G80590, exon 2 of 3)	1	30296210	30297156	947	379	WRKY66	AT1G80590
1	30372739	30372928	peak_975	111	21.0435	3' UTR	1	30370572	30372670	2099	2168	CCR2	AT1G80820
1	30375662	30375859	peak_976	143	28.1937	Promoter (<=1kb)	1	30372879	30375696	2818	0	NRAMP1	AT1G80830
1	30400388	30400562	peak_977	163	28.3572	Promoter (<=1kb)	1	30398150	30400340	2191	-49	ATMGT1	AT1G80900
2	4669	4724	peak_978	1000	281.3	Exon (AT2G01010.1/AT2G01010, exon 1 of 1)	2	3706	5513	1808	964	NA	AT2G01010
2	6454	6687	peak_979	1000	242.686	Promoter (<=1kb)	2	6571	6672	102	0	NA	AT2G01021
2	6944	7092	peak_980	688	101.844	Downstream (2-3kb)	2	6571	6672	102	374	NA	AT2G01021
2	7260	7637	peak_981	1000	43103.6	Downstream (2-3kb)	2	6571	6672	102	690	NA	AT2G01021
2	7747	8561	peak_982	757	615.994	Downstream (1-2kb)	2	6571	6672	102	1177	NA	AT2G01021
2	10372	10458	peak_983	349	29.9725	Promoter (<=1kb)	2	9648	9767	120	-606	NA	AT2G01023
2	147669	147922	peak_984	106	26.8405	Exon (AT2G01280.1/AT2G01280, exon 12 of 17)	2	145676	149394	3719	1994	MEE65	AT2G01280
2	199288	199543	peak_985	175	44.6931	Promoter (<=1kb)	2	193701	199248	5548	-41	NA	AT2G01440
2	202407	202746	peak_986	444	150.59	Promoter (<=1kb)	2	199512	202306	2795	-102	ATMPK17	AT2G01450
2	207021	207149	peak_987	198	25.3952	Exon (AT2G01460.1/AT2G01460, exon 6 of 26)	2	206136	211919	5784	886	NA	AT2G01460
2	236076	236272	peak_988	224	43.8182	Promoter (<=1kb)	2	235925	237147	1223	152	MLP328	AT2G01520
2	293485	293635	peak_989	199	29.8663	Promoter (<=1kb)	2	290603	292590	1988	-896	PDLP6	AT2G01660
2	306015	306484	peak_990	346	162.318	Promoter (<=1kb)	2	306385	308659	2275	0	NA	AT2G01680
2	367632	367872	peak_991	440	105.494	Promoter (<=1kb)	2	363003	367680	4678	0	WOL	AT2G01830
2	384774	384943	peak_992	158	26.7019	Promoter (<=1kb)	2	385199	387344	2146	-256	EXGT-A3	AT2G01850
2	396951	397299	peak_993	215	74.7079	3' UTR	2	396768	399208	2441	1909	PAP8	AT2G01890
2	435146	435293	peak_994	368	54.095	Distal Intergenic	2	432849	435077	2229	2298	SGR5	AT2G01940
2	451581	451859	peak_995	369	102.714	3' UTR	2	450379	451910	1532	1203	TET14	AT2G01960
2	638753	638900	peak_996	271	39.8966	Exon (AT2G02440.1/AT2G02440, exon 2 of 3)	2	638012	639305	1294	742	NA	AT2G02440
2	693972	694021	peak_997	1000	394.852	Intron (AT2G02560.1/AT2G02560, intron 15 of 27)	2	689788	697596	7809	4185	CAND1	AT2G02560
2	699266	699398	peak_998	168	22.192	Exon (AT2G02570.1/AT2G02570, exon 4 of 9)	2	697951	700917	2967	1519	NA	AT2G02570
2	728555	728696	peak_999	147	20.7884	Distal Intergenic	2	732388	734271	1884	-3692	NA	AT2G02640
2	729098	729217	peak_1000	183	21.8309	Distal Intergenic	2	732388	734271	1884	-3171	NA	AT2G02640
2	780458	780749	peak_1001	159	46.3367	Promoter (<=1kb)	2	775482	779786	4305	-673	NA	AT2G02770
2	827885	828066	peak_1002	492	89.1176	Promoter (<=1kb)	2	826404	827812	1409	-74	ARPN	AT2G02850
2	849783	849862	peak_1003	748	59.0789	Promoter (<=1kb)	2	847176	849598	2423	-186	NA	AT2G02910
2	872080	872221	peak_1004	251	35.3901	Promoter (1-2kb)	2	873506	874811	1306	-1285	RNS1	AT2G02990
2	887088	887122	peak_1005	1000	50.1483	Promoter (2-3kb)	2	889764	890520	757	-2642	NA	AT2G03030
2	897011	897045	peak_1006	1000	65.8625	Downstream (2-3kb)	2	892823	893572	750	-3440	NA	AT2G03040
2	903967	904252	peak_1007	197	56.2459	Promoter (1-2kb)	2	905619	909070	3452	-1367	MED8	AT2G03070
2	914947	915180	peak_1008	174	40.4781	Downstream (1-2kb)	2	911692	914049	2358	3256	NA	AT2G03080
2	936782	936951	peak_1009	273	46.1582	Promoter (<=1kb)	2	937420	940339	2920	-469	ATSPP	AT2G03120
2	1026267	1026540	peak_1010	148	40.4202	Intron (AT2G03370.1/AT2G03370, intron 1 of 1)	2	1024710	1027045	2336	505	NA	AT2G03370
2	1034531	1034723	peak_1011	247	47.4852	Exon (AT2G03410.1/AT2G03410, exon 1 of 1)	2	1033598	1036009	2412	934	NA	AT2G03410
2	1075126	1075200	peak_1012	294	21.731	Downstream (2-3kb)	2	1073759	1074515	757	1368	NA	AT2G03540
2	1075678	1075825	peak_1013	189	27.8467	Promoter (1-2kb)	2	1077036	1078083	1048	-1211	CXE7	AT2G03550
2	1082400	1082553	peak_1014	269	41.1284	Distal Intergenic	2	1081592	1082003	412	809	NA	AT2G03565
2	1135328	1135545	peak_1015	95	20.5543	Downstream (2-3kb)	2	1132170	1133379	1210	3159	MRH6	AT2G03720
2	1259024	1259173	peak_1016	271	40.3166	Promoter (<=1kb)	2	1259199	1262552	3354	-26	NA	AT2G03980
2	1259551	1259636	peak_1017	286	24.3338	Intron (AT2G03980.1/AT2G03980, intron 2 of 5)	2	1259199	1262552	3354	353	NA	AT2G03980
2	1332640	1332803	peak_1019	184	30.0101	Promoter (<=1kb)	2	1333262	1334566	1305	-459	NA	AT2G04039
2	1336882	1337103	peak_1020	196	43.4239	Promoter (<=1kb)	2	1334512	1336489	1978	-394	ATDTX1	AT2G04040
2	1321969	1322203	peak_1018	243	56.8935	Distal Intergenic	2	1317153	1317386	234	4817	NA	AT2G04047
2	1389640	1389886	peak_1021	107	26.2804	Exon (AT2G04130.1/AT2G04130, exon 1 of 1)	2	1389158	1390976	1819	1090	NA	AT2G04130
2	1465509	1465760	peak_1022	123	30.9889	Promoter (2-3kb)	2	1461630	1462937	1308	-2573	XERICO	AT2G04240
2	1503049	1503240	peak_1023	150	28.5975	Exon (AT2G04305.1/AT2G04305, exon 2 of 5)	2	1501408	1503785	2378	545	NA	AT2G04305
2	1621361	1621633	peak_1024	501	136.266	Promoter (1-2kb)	2	1618936	1620336	1401	-1026	NRPB6B	AT2G04630
2	1648517	1648678	peak_1025	213	34.342	3' UTR	2	1646807	1648560	1754	1711	FTRC	AT2G04700
2	1677144	1677363	peak_1026	657	143.846	Promoter (<=1kb)	2	1676999	1678455	1457	146	FLA7	AT2G04780
2	1684665	1684842	peak_1027	227	40.1824	Downstream (2-3kb)	2	1682953	1683475	523	1713	NA	AT2G04795
2	1790269	1790479	peak_1028	181	37.9335	Distal Intergenic	2	1794035	1795084	1050	-3556	NA	AT2G05050
2	1803435	1803613	peak_1029	441	78.4296	Downstream (2-3kb)	2	1799234	1800392	1159	-3044	LHCB2.2	AT2G05070
2	1865053	1865106	peak_1030	1000	1243.97	Distal Intergenic	2	1858543	1861895	3353	-3159	NA	AT2G05160
2	1869185	1869468	peak_1031	449	127.145	Promoter (<=1kb)	2	1869877	1873812	3936	-409	ATVPS11	AT2G05170
2	1880620	1880746	peak_1032	1000	1680.66	Distal Intergenic	2	1878725	1879018	294	1896	NA	AT2G05190
2	2060258	2060471	peak_1033	1000	350.208	Distal Intergenic	2	2055549	2056700	1152	4710	NA	AT2G05580
2	2064385	2064619	peak_1034	91	21.1795	Promoter (2-3kb)	2	2067097	2069170	2074	-2478	NA	AT2G05590
2	2075127	2075301	peak_1035	638	111.076	Downstream (<1kb)	2	2072646	2073547	902	2482	NA	AT2G05600
2	2082065	2082280	peak_1036	193	41.4933	Promoter (<=1kb)	2	2081009	2081858	850	-208	PGR5	AT2G05620
2	2083630	2083792	peak_1037	128	20.7141	Exon (AT2G05630.1/AT2G05630, exon 3 of 5)	2	2082986	2084882	1897	1090	ATG8D	AT2G05630
2	2138507	2138610	peak_1038	208	21.4178	Promoter (2-3kb)	2	2141399	2146678	5280	-2789	ACO3	AT2G05710
2	2158538	2158760	peak_1039	233	51.7884	Promoter (<=1kb)	2	2158245	2158727	483	0	NA	AT2G05740
2	2179851	2179991	peak_1040	166	23.2237	Promoter (<=1kb)	2	2180919	2183904	2986	-928	NAT1	AT2G05760
2	2185184	2185313	peak_1041	229	29.516	Promoter (<=1kb)	2	2184567	2184645	79	-540	NA	AT2G05765
2	2214704	2214859	peak_1042	173	26.8431	Promoter (<=1kb)	2	2215236	2217150	1915	-377	NA	AT2G05812
2	2232084	2232251	peak_1043	1000	814.736	Promoter (1-2kb)	2	2234092	2236290	2199	-1841	PAA2	AT2G05840
2	2254350	2254520	peak_1044	269	45.7018	Promoter (1-2kb)	2	2251716	2252970	1255	-1381	NA	AT2G05880
2	2282426	2282837	peak_1045	1000	629.99	Exon (AT2G05935.1/AT2G05935, exon 1 of 1)	2	2278835	2282788	3954	3592	NA	AT2G05935
2	2290692	2290870	peak_1046	285	50.7114	Promoter (1-2kb)	2	2287238	2289307	2070	-1386	NA	AT2G05940
2	2329852	2330386	peak_1047	270	144.419	Promoter (<=1kb)	2	2327635	2329691	2057	-162	NA	AT2G06000
2	2351119	2351154	peak_1048	1000	285.137	Intron (AT2G06025.1/AT2G06025, intron 7 of 10)	2	2348136	2352157	4022	2984	NA	AT2G06025
2	2436735	2436999	peak_1049	222	58.7138	Promoter (<=1kb)	2	2428903	2436687	7785	-49	ELF8	AT2G06210
2	2456085	2456307	peak_1050	215	47.6337	Promoter (1-2kb)	2	2457573	2459811	2239	-1266	ELF4-L3	AT2G06255
2	2584615	2584924	peak_1051	100	31.0278	Promoter (<=1kb)	2	2585018	2587686	2669	-94	ATRPA1A	AT2G06510
2	2764946	2765106	peak_1052	184	29.3813	Promoter (1-2kb)	2	2766356	2772445	6090	-1250	NA	AT2G06860
2	2850599	2850921	peak_1053	124	39.778	Promoter (1-2kb)	2	2845313	2849281	3969	-1319	NA	AT2G06930
2	2887654	2887778	peak_1054	182	22.591	Promoter (1-2kb)	2	2888951	2889382	432	-1173	SCRL16	AT2G06983
2	2905199	2905371	peak_1055	131	22.4718	Exon (AT2G07010.1/AT2G07010, exon 1 of 1)	2	2902602	2906953	4352	2598	NA	AT2G07010
2	2938180	2938833	peak_1056	1000	2010.6	Exon (AT2G07080.1/AT2G07080, exon 1 of 1)	2	2936239	2938827	2589	1942	NA	AT2G07080
2	2968850	2968995	peak_1057	178	25.8702	Promoter (<=1kb)	2	2969531	2974603	5073	-536	NA	AT2G07160
2	3092769	3092939	peak_1058	536	91.0521	Downstream (<1kb)	2	3093821	3094750	930	1811	NA	AT2G07440
2	3110750	3110902	peak_1059	290	44.0138	Downstream (<1kb)	2	3111539	3112023	485	1121	NA	AT2G07470
2	3186719	3189953	peak_1060	1000	8994.27	Promoter (<=1kb)	2	3188396	3190016	1621	63	NA	AT2G07600
2	3190739	3191050	peak_1061	314	97.7545	Promoter (<=1kb)	2	3188396	3190016	1621	-724	NA	AT2G07600
2	3217115	3217422	peak_1062	1000	485.351	Exon (AT2G07635.1/AT2G07635, exon 1 of 1)	2	3214012	3217563	3552	3104	NA	AT2G07635
2	3385594	3385730	peak_1067	1000	346.453	Exon (AT2G07706.1/AT2G07706, exon 2 of 13)	2	3381901	3386102	4202	372	NA	AT2G07706
2	3394664	3394721	peak_1068	742	42.2672	Downstream (2-3kb)	2	3397158	3399434	2277	4713	NA	AT2G07711
2	3492642	3492722	peak_1070	668	53.437	Promoter (<=1kb)	2	3492339	3492786	448	64	NA	AT2G07738
2	3495836	3495954	peak_1071	526	62.0534	Promoter (<=1kb)	2	3495511	3496110	600	156	NA	AT2G07739
2	3276607	3276794	peak_1064	1000	439.996	Promoter (<=1kb)	2	3276440	3276511	72	168	NA	AT2G07746
2	3328669	3328742	peak_1066	658	48.0566	Promoter (<=1kb)	2	3328670	3328742	73	0	NA	AT2G07755
2	3452981	3453073	peak_1069	491	45.1472	Promoter (<=1kb)	2	3452977	3453063	87	5	NA	AT2G07757
2	3496455	3496516	peak_1072	369	22.5023	Promoter (<=1kb)	2	3496440	3496511	72	16	NA	AT2G07764
2	3250683	3250734	peak_1063	1000	1432.55	Downstream (<1kb)	2	3250757	3251545	789	811	NA	AT2G07777
2	3290965	3291038	peak_1065	1000	250.467	Promoter (<=1kb)	2	3290966	3291037	72	0	NA	AT2G07778
2	3593841	3594022	peak_1073	185	33.4466	Promoter (<=1kb)	2	3590814	3593227	2414	-615	NA	AT2G07780
2	3605623	3605679	peak_1074	379	21.2325	Distal Intergenic	2	3604528	3605049	522	1096	NA	AT2G07880
2	3634538	3634699	peak_1075	319	51.3965	Distal Intergenic	2	3639603	3646073	6471	11374	NA	AT2G09187
2	3720095	3720238	peak_1076	193	27.652	Downstream (2-3kb)	2	3722449	3726114	3666	5876	NA	AT2G09860
2	3757805	3757841	peak_1077	1000	630.872	Downstream (<1kb)	2	3753396	3757208	3813	4410	NA	AT2G09910
2	3793898	3794021	peak_1078	188	23.0774	Promoter (<=1kb)	2	3789439	3792943	3505	-956	NA	AT2G10010
2	3901508	3901697	peak_1079	254	47.9504	Promoter (<=1kb)	2	3900488	3900973	486	-536	NA	AT2G10223
2	4060379	4060716	peak_1080	186	62.6262	Promoter (<=1kb)	2	4061566	4064886	3321	-850	NA	AT2G10520
2	4093500	4093722	peak_1081	145	32.2912	Exon (AT2G10540.1/AT2G10540, exon 1 of 1)	2	4091077	4094102	3026	380	NA	AT2G10540
2	4099274	4099431	peak_1082	284	44.6203	Promoter (2-3kb)	2	4096001	4096920	920	-2355	NA	AT2G10550
2	4475057	4475459	peak_1083	165	66.5078	Downstream (2-3kb)	2	4468250	4470655	2406	6808	NA	AT2G11235
2	4734178	4734372	peak_1084	221	42.8366	Downstream (<1kb)	2	4734652	4736839	2188	2467	NA	AT2G11790
2	4843971	4844212	peak_1085	960	231.335	Exon (AT2G12020.1/AT2G12020, exon 1 of 1)	2	4842128	4845947	3820	1844	NA	AT2G12020
2	5022357	5022489	peak_1086	189	24.968	Downstream (1-2kb)	2	5024030	5026208	2179	3719	NA	AT2G12410
2	5099962	5100098	peak_1087	1000	242.135	Promoter (<=1kb)	2	5100105	5103592	3488	-7	NA	AT2G12510
2	5154293	5154517	peak_1088	112	25.0864	Downstream (<1kb)	2	5154645	5158744	4100	4227	NA	AT2G12640
2	5191825	5192046	peak_1089	291	64.3166	Promoter (<=1kb)	2	5191775	5195786	4012	51	NA	AT2G12680
2	5251266	5251483	peak_1090	178	38.6774	Promoter (<=1kb)	2	5252105	5257758	5654	-622	NA	AT2G12800
2	5296449	5296598	peak_1091	640	95.3048	Promoter (<=1kb)	2	5296364	5296582	219	86	NA	AT2G12905
2	5401664	5401953	peak_1092	175	50.7133	Exon (AT2G13115.1/AT2G13115, exon 1 of 1)	2	5401088	5403027	1940	577	NA	AT2G13115
2	5430969	5431263	peak_1093	1000	348.005	Promoter (<=1kb)	2	5431033	5431247	215	0	NA	AT2G13146
2	5509123	5509462	peak_1094	329	111.383	Exon (AT2G13280.1/AT2G13280, exon 1 of 1)	2	5509322	5511099	1778	1637	NA	AT2G13280
2	5515942	5516071	peak_1095	177	22.8587	Promoter (1-2kb)	2	5514094	5514635	542	-1308	NA	AT2G13295
2	5567588	5567781	peak_1096	187	36.139	Exon (AT2G13390.1/AT2G13390, exon 1 of 1)	2	5566998	5575786	8789	591	NA	AT2G13390
2	5590499	5590675	peak_1097	143	25.2108	Exon (AT2G13430.1/AT2G13430, exon 2 of 3)	2	5590052	5591422	1371	448	NA	AT2G13430
2	5592470	5592730	peak_1098	179	46.4646	Promoter (1-2kb)	2	5590720	5591414	695	-1057	NA	AT2G13431
2	5605988	5606187	peak_1099	301	59.8498	Promoter (<=1kb)	2	5600306	5605593	5288	-396	NA	AT2G13460
2	5639233	5639511	peak_1100	218	60.5744	Exon (AT2G13540.1/AT2G13540, exon 9 of 18)	2	5636884	5642957	6074	2350	ENS	AT2G13540
2	5692415	5692550	peak_1101	157	21.1308	Exon (AT2G13665.2/AT2G13665, exon 1 of 2)	2	5692156	5693016	861	260	NA	AT2G13665
2	5757442	5757615	peak_1102	1000	273.916	Distal Intergenic	2	5753271	5757239	3969	4172	ATSERK5	AT2G13800
2	5765861	5766017	peak_1103	134	20.8599	Promoter (2-3kb)	2	5768446	5772259	3814	-2429	ALD1	AT2G13810
2	5766689	5767039	peak_1104	217	75.8134	Promoter (1-2kb)	2	5768446	5772259	3814	-1407	ALD1	AT2G13810
2	5832193	5832396	peak_1105	201	40.8161	Promoter (<=1kb)	2	5833044	5835209	2166	-648	NA	AT2G13900
2	5930456	5930636	peak_1106	119	21.4763	Exon (AT2G14090.1/AT2G14090, exon 1 of 1)	2	5930000	5931585	1586	949	NA	AT2G14090
2	5967657	5967774	peak_1107	323	37.7797	Exon (AT2G14140.1/AT2G14140, exon 1 of 12)	2	5967178	5971487	4310	480	NA	AT2G14140
2	5974922	5975118	peak_1108	297	58.1974	Promoter (<=1kb)	2	5972313	5974278	1966	-645	NA	AT2G14150
2	6002273	6002467	peak_1109	1000	207.249	Promoter (1-2kb)	2	5999323	6000791	1469	-1483	NA	AT2G14190
2	6087128	6087313	peak_1110	621	114.81	Promoter (1-2kb)	2	6088339	6088813	475	-1026	LCR84	AT2G14365
2	6087693	6088113	peak_1111	108	45.4653	Promoter (<=1kb)	2	6088339	6088813	475	-226	LCR84	AT2G14365
2	6185360	6185594	peak_1112	98	22.8878	Promoter (<=1kb)	2	6182193	6184648	2456	-713	CBSDUF3	AT2G14520
2	6239407	6239451	peak_1113	1000	281.888	Downstream (2-3kb)	2	6237864	6238511	648	1544	NA	AT2G14605
2	6309724	6309893	peak_1114	219	37.0732	Exon (AT2G14740.1/AT2G14740, exon 2 of 12)	2	6308895	6312589	3695	830	ATVSR3	AT2G14740
2	6326223	6326468	peak_1115	225	55.0042	Promoter (2-3kb)	2	6321587	6323397	1811	-2827	BHLH84	AT2G14760
2	6354289	6354665	peak_1116	380	142.919	Promoter (<=1kb)	2	6355182	6357375	2194	-517	NA	AT2G14800
2	6373830	6373984	peak_1117	188	28.993	Distal Intergenic	2	6371902	6373082	1181	1929	NA	AT2G14840
2	6405273	6405472	peak_1118	213	42.3032	3' UTR	2	6404175	6405330	1156	1099	GASA7	AT2G14900
2	6455550	6455731	peak_1119	1000	306.659	Promoter (1-2kb)	2	6451372	6453670	2299	-1881	GH3.1	AT2G14960
2	6469950	6470321	peak_1120	309	114.601	Distal Intergenic	2	6475058	6480183	5126	-4737	NA	AT2G14990
2	6494027	6494195	peak_1121	127	21.3639	Promoter (<=1kb)	2	6491434	6493352	1919	-676	NA	AT2G15020
2	6540641	6540789	peak_1122	151	22.3056	Promoter (1-2kb)	2	6542256	6543947	1692	-1467	KCS8	AT2G15090
2	6604058	6604251	peak_1123	460	88.8648	Exon (AT2G15210.1/AT2G15210, exon 1 of 1)	2	6604065	6606755	2691	2504	NA	AT2G15210
2	6628099	6628284	peak_1124	414	76.6314	Promoter (2-3kb)	2	6630528	6634008	3481	-2244	NA	AT2G15260
2	6644848	6645187	peak_1125	103	34.9353	Exon (AT2G15292.1/AT2G15292, exon 1 of 1)	2	6644281	6645533	1253	346	NA	AT2G15292
2	6646760	6646917	peak_1126	251	39.3554	Promoter (1-2kb)	2	6644281	6645533	1253	-1228	NA	AT2G15292
2	6663212	6663397	peak_1127	124	22.9711	Promoter (1-2kb)	2	6664760	6665029	270	-1363	NA	AT2G15318
2	6694093	6694280	peak_1128	118	21.9885	Downstream (<1kb)	2	6694787	6695180	394	900	NA	AT2G15360
2	6717508	6717761	peak_1129	181	45.7104	Promoter (<=1kb)	2	6717778	6723519	5742	-17	NA	AT2G15410
2	6801057	6801189	peak_1130	276	36.4943	Promoter (<=1kb)	2	6801943	6802618	676	-754	NA	AT2G15590
2	6808915	6809100	peak_1131	249	46.0052	Promoter (1-2kb)	2	6810476	6812939	2464	-1376	NIR1	AT2G15620
2	6809476	6809843	peak_1132	369	135.269	Promoter (<=1kb)	2	6810476	6812939	2464	-633	NIR1	AT2G15620
2	6855125	6855293	peak_1133	122	20.4184	Downstream (1-2kb)	2	6856746	6857735	990	2442	NA	AT2G15740
2	6855622	6855826	peak_1134	269	54.8977	Downstream (<1kb)	2	6856746	6857735	990	1909	NA	AT2G15740
2	6867841	6868047	peak_1135	202	41.5583	Promoter (<=1kb)	2	6865610	6866877	1268	-965	NA	AT2G15760
2	6880786	6880881	peak_1136	1000	238.311	Promoter (<=1kb)	2	6880825	6882741	1917	0	NA	AT2G15800
2	6919805	6920022	peak_1137	624	135.33	Exon (AT2G15880.1/AT2G15880, exon 2 of 2)	2	6918039	6920319	2281	297	NA	AT2G15880
2	6945654	6945995	peak_1138	116	39.3943	Downstream (<1kb)	2	6946843	6946879	37	884	NA	AT2G15950
2	7008071	7008126	peak_1139	1000	492.902	Promoter (<=1kb)	2	7008520	7008599	80	-394	MIR416	AT2G16145
2	7037945	7038117	peak_1140	128	21.9928	Exon (AT2G16230.1/AT2G16230, exon 1 of 5)	2	7035463	7038326	2864	209	NA	AT2G16230
2	7043235	7043399	peak_1141	239	39.1507	Promoter (<=1kb)	2	7039682	7042933	3252	-303	NA	AT2G16250
2	7057725	7058034	peak_1142	148	45.783	Downstream (<1kb)	2	7058930	7060573	1644	2539	NA	AT2G16290
2	7095006	7095397	peak_1143	470	183.604	Exon (AT2G16385.1/AT2G16385, exon 2 of 3)	2	7094799	7095759	961	208	NA	AT2G16385
2	7143399	7143619	peak_1144	181	39.7565	Exon (AT2G16485.1/AT2G16485, exon 1 of 10)	2	7136944	7145222	8279	1603	NERD	AT2G16485
2	7148969	7149180	peak_1145	203	42.7579	Promoter (<=1kb)	2	7146000	7147981	1982	-989	NA	AT2G16490
2	7161148	7161301	peak_1146	170	26.0328	Promoter (<=1kb)	2	7159629	7160892	1264	-257	VHA-C1	AT2G16510
2	7188194	7188342	peak_1147	150	22.1673	Promoter (1-2kb)	2	7184422	7186968	2547	-1227	NA	AT2G16580
2	7215143	7215317	peak_1148	513	89.291	Intron (AT2G16640.1/AT2G16640, intron 1 of 2)	2	7211112	7215553	4442	236	ATTOC132	AT2G16640
2	7255917	7256157	peak_1149	350	84.0817	Exon (AT2G16720.1/AT2G16720, exon 2 of 2)	2	7255529	7256580	1052	423	MYB7	AT2G16720
2	7362229	7362393	peak_1150	232	37.9725	Downstream (<1kb)	2	7363121	7363312	192	919	NA	AT2G16955
2	7410532	7410710	peak_1151	247	44.0227	Downstream (<1kb)	2	7409063	7409582	520	1470	NA	AT2G17043
2	7427452	7427654	peak_1152	312	63.0807	Promoter (<=1kb)	2	7428623	7429916	1294	-969	NA	AT2G17064
2	7462066	7462165	peak_1153	223	22.0741	Exon (AT2G17130.1/AT2G17130, exon 1 of 4)	2	7460814	7462554	1741	389	IDH2	AT2G17130
2	7485224	7485506	peak_1154	394	111.126	Promoter (<=1kb)	2	7481881	7485240	3360	0	DSK2	AT2G17200
2	7499707	7499895	peak_1155	315	59.3023	Exon (AT2G17250.1/AT2G17250, exon 1 of 15)	2	7499477	7503125	3649	231	EMB2762	AT2G17250
2	7512768	7513079	peak_1156	240	74.6883	Promoter (<=1kb)	2	7513128	7515047	1920	-49	NA	AT2G17280
2	7518084	7518239	peak_1157	154	23.9404	Exon (AT2G17290.1/AT2G17290, exon 4 of 8)	2	7516415	7519633	3219	1670	CPK6	AT2G17290
2	7568897	7568967	peak_1158	381	26.6857	Intron (AT2G17430.1/AT2G17430, intron 4 of 13)	2	7568018	7570840	2823	880	ATMLO7	AT2G17430
2	7593163	7593378	peak_1159	126	27.1968	Exon (AT2G17480.1/AT2G17480, exon 2 of 15)	2	7590295	7594090	3796	712	MLO8	AT2G17480
2	7594818	7595005	peak_1160	342	63.9834	Promoter (<=1kb)	2	7590295	7594090	3796	-729	MLO8	AT2G17480
2	7595366	7595663	peak_1161	253	75.1386	Promoter (1-2kb)	2	7590295	7594090	3796	-1277	MLO8	AT2G17480
2	7641831	7642137	peak_1162	142	43.3183	Promoter (1-2kb)	2	7640673	7640771	99	-1061	NA	AT2G17556
2	7643135	7643376	peak_1163	92	22.1477	Promoter (<=1kb)	2	7642165	7643526	1362	150	HMGB4	AT2G17560
2	7684681	7684813	peak_1164	325	42.9231	Exon (AT2G17695.1/AT2G17695, exon 2 of 3)	2	7684112	7685176	1065	363	NA	AT2G17695
2	7713187	7713300	peak_1165	224	25.3537	Promoter (<=1kb)	2	7713314	7716464	3151	-14	NA	AT2G17760
2	7720451	7720638	peak_1166	116	21.606	Promoter (2-3kb)	2	7723103	7724161	1059	-2465	BZIP27	AT2G17770
2	7751402	7751441	peak_1167	626	24.413	Promoter (2-3kb)	2	7754210	7755604	1395	-2769	NA	AT2G17830
2	7756915	7757068	peak_1168	256	39.1514	Exon (AT2G17840.1/AT2G17840, exon 1 of 4)	2	7755605	7757852	2248	784	ERD7	AT2G17840
2	7802787	7802991	peak_1169	110	22.3769	Promoter (<=1kb)	2	7802825	7803947	1123	0	NA	AT2G17940
2	7813467	7813600	peak_1170	191	25.3556	Promoter (<=1kb)	2	7812380	7813129	750	-339	NA	AT2G17960
2	7817123	7817385	peak_1171	97	25.4176	Downstream (1-2kb)	2	7818940	7821373	2434	3988	NA	AT2G17970
2	7822302	7822635	peak_1172	206	68.6133	3' UTR	2	7821585	7822330	746	718	NA	AT2G17972
2	7854421	7854685	peak_1173	145	38.3743	Distal Intergenic	2	7852529	7853666	1138	1893	NA	AT2G18070
2	7862080	7862317	peak_1174	151	35.684	Promoter (1-2kb)	2	7864314	7867766	3453	-1997	NA	AT2G18090
2	7882982	7883150	peak_1175	401	67.2952	Intron (AT2G18130.1/AT2G18130, intron 1 of 6)	2	7879308	7883935	4628	785	PAP11	AT2G18130
2	7889391	7889604	peak_1176	167	35.4903	Promoter (<=1kb)	2	7887584	7888878	1295	-514	PER14	AT2G18140
2	7896487	7896663	peak_1177	265	46.6117	Downstream (1-2kb)	2	7898012	7899242	1231	2579	ATBZIP2	AT2G18160
2	7900957	7901141	peak_1178	245	45.1002	Promoter (1-2kb)	2	7898012	7899242	1231	-1716	CPuORF1	AT2G18162
2	7910289	7910493	peak_1179	169	34.5663	Promoter (<=1kb)	2	7907804	7909923	2120	-367	ATMPK7	AT2G18170
2	7927993	7928134	peak_1180	202	28.5297	Promoter (<=1kb)	2	7928024	7931851	3828	0	NA	AT2G18220
2	7954937	7955107	peak_1181	316	53.7375	Promoter (<=1kb)	2	7952442	7954739	2298	-199	BHLH64	AT2G18300
2	7960195	7960300	peak_1182	1000	105.405	Promoter (<=1kb)	2	7960352	7960564	213	-52	NA	AT2G18323
2	7960634	7960701	peak_1183	1000	228.024	Distal Intergenic	2	7960352	7960564	213	283	NA	AT2G18323
2	8032545	8032709	peak_1184	122	20.0113	Exon (AT2G18510.1/AT2G18510, exon 6 of 9)	2	8031182	8033619	2438	910	emb2444	AT2G18510
2	8035383	8035593	peak_1185	576	121.022	Promoter (<=1kb)	2	8033882	8035363	1482	-21	NA	AT2G18520
2	8037061	8037304	peak_1186	241	58.4483	Promoter (1-2kb)	2	8033882	8035363	1482	-1699	NA	AT2G18520
2	8060971	8061358	peak_1187	227	87.6794	3' UTR	2	8059288	8061056	1769	1684	NA	AT2G18560
2	8149429	8149763	peak_1188	240	80.2232	Promoter (<=1kb)	2	8147939	8149469	1531	0	NA	AT2G18810
2	8157741	8157793	peak_1189	1000	860.148	Promoter (<=1kb)	2	8158198	8160091	1894	-405	NA	AT2G18840
2	8158790	8159192	peak_1190	97	39.0751	Exon (AT2G18840.1/AT2G18840, exon 1 of 3)	2	8158198	8160091	1894	593	NA	AT2G18840
2	8163690	8164004	peak_1191	278	87.4223	Promoter (<=1kb)	2	8164241	8165974	1734	-237	NA	AT2G18860
2	8215272	8215477	peak_1192	281	57.6845	Distal Intergenic	2	8221631	8227622	5992	-6154	AHA1	AT2G18960
2	8223106	8223375	peak_1193	249	67.0223	Exon (AT2G18960.1/AT2G18960, exon 2 of 16)	2	8221631	8227622	5992	1476	AHA1	AT2G18960
2	8224438	8224619	peak_1194	130	23.4577	Exon (AT2G18960.1/AT2G18960, exon 4 of 16)	2	8221631	8227622	5992	2808	AHA1	AT2G18960
2	8234880	8235094	peak_1195	153	32.7589	Exon (AT2G18980.1/AT2G18980, exon 1 of 4)	2	8233335	8235316	1982	222	NA	AT2G18980
2	8242138	8242421	peak_1196	250	70.7891	Promoter (<=1kb)	2	8243089	8245378	2290	-668	NA	AT2G19010
2	8263631	8263876	peak_1197	88	21.4597	Exon (AT2G19080.1/AT2G19080, exon 2 of 6)	2	8262750	8264964	2215	882	MTX1	AT2G19080
2	8281004	8281462	peak_1198	241	110.565	Exon (AT2G19110.1/AT2G19110, exon 3 of 10)	2	8278881	8286445	7565	2124	HMA4	AT2G19110
2	8312210	8312359	peak_1199	159	23.6228	Exon (AT2G19160.1/AT2G19160, exon 6 of 11)	2	8309816	8314008	4193	2395	NA	AT2G19160
2	8327441	8327650	peak_1200	259	54.155	Exon (AT2G19190.1/AT2G19190, exon 8 of 13)	2	8326049	8329944	3896	2294	FRK1	AT2G19190
2	8381913	8382087	peak_1201	748	130.189	Promoter (1-2kb)	2	8383856	8386604	2749	-1769	NA	AT2G19380
2	8383517	8383564	peak_1202	1000	50.1195	Promoter (<=1kb)	2	8383856	8386604	2749	-292	NA	AT2G19380
2	8410145	8410208	peak_1203	1000	995.305	Promoter (1-2kb)	2	8404901	8409012	4112	-1134	PUB34	AT2G19410
2	8421927	8422063	peak_1204	203	27.5719	Promoter (2-3kb)	2	8418164	8419806	1643	-2122	NA	AT2G19440
2	8436409	8436552	peak_1205	202	28.8679	Promoter (<=1kb)	2	8433611	8436553	2943	1	ckl5	AT2G19470
2	8478068	8478230	peak_1206	346	56.0179	Promoter (<=1kb)	2	8475966	8477502	1537	-567	ACO1	AT2G19590
2	8481593	8481628	peak_1207	1000	295.56	Promoter (2-3kb)	2	8483940	8486025	2086	-2312	NA	AT2G19610
2	8507171	8507354	peak_1208	243	44.5335	Exon (AT2G19710.1/AT2G19710, exon 4 of 7)	2	8506130	8510081	3952	1042	NA	AT2G19710
2	8515663	8515807	peak_1209	170	24.4195	3' UTR	2	8514954	8516138	1185	710	NA	AT2G19750
2	8536565	8536686	peak_1210	232	28.0181	Downstream (2-3kb)	2	8538776	8539217	442	2531	NA	AT2G19802
2	8542176	8542228	peak_1211	1000	193.394	Distal Intergenic	2	8540457	8540990	534	1720	NA	AT2G19803
2	8554748	8554963	peak_1212	133	28.5942	Promoter (<=1kb)	2	8554954	8555559	606	0	NA	AT2G19825
2	8566817	8567082	peak_1213	343	91.0145	Promoter (<=1kb)	2	8562495	8566522	4028	-296	NA	AT2G19840
2	8570549	8570764	peak_1214	255	54.8774	Promoter (<=1kb)	2	8570750	8574000	3251	0	ATHXK2	AT2G19860
2	8580862	8581107	peak_1215	188	46.0335	Promoter (<=1kb)	2	8581358	8585478	4121	-251	NA	AT2G19880
2	8623719	8623873	peak_1216	286	44.0839	3' UTR	2	8623730	8624476	747	603	NA	AT2G19970
2	8636986	8637182	peak_1217	175	34.2645	Promoter (<=1kb)	2	8632078	8637300	5223	118	HBT	AT2G20000
2	8660762	8660978	peak_1218	133	28.7762	Promoter (1-2kb)	2	8662038	8662614	577	-1060	NA	AT2G20070
2	8681592	8681779	peak_1219	234	43.7869	Promoter (2-3kb)	2	8684496	8687218	2723	-2717	TCX6	AT2G20110
2	8755604	8755796	peak_1220	207	39.6646	Promoter (<=1kb)	2	8754483	8754907	425	-698	NA	AT2G20298
2	8802096	8802154	peak_1221	765	44.354	Promoter (<=1kb)	2	8802344	8804373	2030	-190	NA	AT2G20410
2	8814983	8815482	peak_1222	195	97.4065	Promoter (<=1kb)	2	8815590	8815793	204	-108	NA	AT2G20453
2	8876577	8876725	peak_1223	235	34.8288	Promoter (<=1kb)	2	8876490	8876732	243	88	NA	AT2G20605
2	8955216	8955502	peak_1224	261	74.7822	Exon (AT2G20800.1/AT2G20800, exon 2 of 6)	2	8953252	8955761	2510	259	NDB4	AT2G20800
2	8981557	8981801	peak_1225	132	32.1632	Downstream (<1kb)	2	8981988	8982712	725	911	NA	AT2G20870
2	8984976	8985049	peak_1226	1000	943.362	Promoter (<=1kb)	2	8985973	8987263	1291	-924	ERF053	AT2G20880
2	9045313	9045516	peak_1227	225	45.7263	3' UTR	2	9043699	9045389	1691	1615	NA	AT2G21080
2	9060674	9060871	peak_1228	128	25.1784	3' UTR	2	9060625	9062091	1467	1220	ATPRP2	AT2G21140
2	9066423	9066800	peak_1229	234	88.2259	Exon (AT2G21150.1/AT2G21150, exon 5 of 12)	2	9065338	9068093	2756	1086	XCT	AT2G21150
2	9078379	9078492	peak_1230	177	20.0259	Downstream (<1kb)	2	9079042	9079538	497	1046	NA	AT2G21188
2	9080332	9080617	peak_1231	306	87.2188	Promoter (<=1kb)	2	9080865	9082904	2040	-248	NA	AT2G21190
2	9085013	9085248	peak_1232	181	42.5657	Promoter (<=1kb)	2	9083906	9084375	470	-639	NA	AT2G21200
2	9095771	9095971	peak_1233	233	46.5823	Exon (AT2G21230.1/AT2G21230, exon 2 of 5)	2	9093624	9096347	2724	376	BZIP30	AT2G21230
2	9111996	9112309	peak_1234	340	106.475	Exon (AT2G21280.1/AT2G21280, exon 3 of 12)	2	9110313	9112707	2395	398	GC1	AT2G21280
2	9130483	9130591	peak_1235	293	31.6617	Promoter (<=1kb)	2	9128151	9130240	2090	-244	FBA1	AT2G21330
2	9175317	9175437	peak_1236	306	36.6659	Promoter (1-2kb)	2	9171885	9173339	1455	-1979	NA	AT2G21430
2	9194803	9195034	peak_1237	187	43.2353	Promoter (<=1kb)	2	9188338	9194491	6154	-313	NA	AT2G21460
2	9207517	9207758	peak_1238	177	42.5563	Promoter (<=1kb)	2	9206016	9207125	1110	-393	LEA	AT2G21490
2	9234200	9234269	peak_1239	1000	153.323	Promoter (<=1kb)	2	9234240	9234276	37	7	NA	AT2G21570
2	9242533	9242692	peak_1240	168	26.7313	Promoter (<=1kb)	2	9242801	9244833	2033	-109	ATRER1B	AT2G21600
2	9290758	9290983	peak_1241	181	40.6723	Promoter (<=1kb)	2	9291036	9291669	634	-53	NA	AT2G21780
2	9343899	9344135	peak_1242	333	78.6688	Intron (AT2G21920.1/AT2G21920, intron 4 of 4)	2	9341498	9343030	1533	2402	CYP96A5	AT2G21910
2	9354921	9355197	peak_1243	88	24.3501	Promoter (<=1kb)	2	9354842	9357091	2250	80	NA	AT2G21960
2	9387183	9387322	peak_1244	184	25.5222	Intron (AT2G22080.1/AT2G22080, intron 2 of 2)	2	9386516	9388183	1668	668	NA	AT2G22080
2	9401865	9402141	peak_1245	294	81.1893	Promoter (1-2kb)	2	9403264	9403808	545	-1123	NA	AT2G22122
2	9405902	9406061	peak_1246	128	20.3305	Promoter (<=1kb)	2	9406263	9414518	8256	-202	CSI1	AT2G22125
2	9437359	9437511	peak_1247	151	22.9904	Promoter (<=1kb)	2	9433765	9436544	2780	-816	TPPE	AT2G22190
2	9449815	9449888	peak_1248	583	42.5489	Promoter (<=1kb)	2	9449809	9449882	74	0	NA	AT2G22220
2	9472781	9473008	peak_1249	97	21.9949	Exon (AT2G22300.2/AT2G22300, exon 6 of 15)	2	9471388	9476646	5259	1394	CAMTA3	AT2G22300
2	9491541	9491628	peak_1250	247	21.5167	Promoter (<=1kb)	2	9491687	9492453	767	-59	NA	AT2G22335
2	9516564	9516838	peak_1251	157	43.0975	Promoter (<=1kb)	2	9517017	9517229	213	-179	NA	AT2G22426
2	9518171	9518447	peak_1252	202	55.6302	Distal Intergenic	2	9517017	9517229	213	1155	NA	AT2G22426
2	9540461	9540599	peak_1253	168	23.1775	Promoter (<=1kb)	2	9541401	9545009	3609	-802	GEM	AT2G22475
2	9544908	9545065	peak_1254	199	31.2632	Promoter (<=1kb)	2	9545547	9548566	3020	-482	PFK5	AT2G22480
2	9614845	9615250	peak_1255	112	45.2931	Distal Intergenic	2	9618372	9621957	3586	-3122	AGL17	AT2G22630
2	9616699	9616855	peak_1256	153	23.8952	Promoter (1-2kb)	2	9618372	9621957	3586	-1517	AGL17	AT2G22630
2	9646635	9646795	peak_1257	210	33.5305	Exon (AT2G22680.1/AT2G22680, exon 1 of 1)	2	9645313	9647613	2301	1323	NA	AT2G22680
2	9667626	9667789	peak_1258	162	26.4526	Promoter (<=1kb)	2	9664165	9666981	2817	-646	SUVH6	AT2G22740
2	9671788	9671977	peak_1259	219	41.3278	Promoter (<=1kb)	2	9672144	9673625	1482	-167	BHLH18	AT2G22750
2	9676853	9676970	peak_1260	246	28.7879	Promoter (<=1kb)	2	9677880	9679364	1485	-910	BHLH19	AT2G22760
2	9687615	9687839	peak_1261	98	21.876	Downstream (1-2kb)	2	9684725	9686595	1871	2891	NAI1	AT2G22770
2	9691238	9691613	peak_1262	99	37.2997	Exon (AT2G22780.1/AT2G22780, exon 2 of 9)	2	9689415	9692154	2740	541	PMDH1	AT2G22780
2	9692635	9692863	peak_1263	115	26.1777	Promoter (<=1kb)	2	9689415	9692154	2740	-482	PMDH1	AT2G22780
2	9696372	9696549	peak_1264	327	57.9121	Exon (AT2G22790.1/AT2G22790, exon 1 of 1)	2	9695932	9696909	978	441	NA	AT2G22790
2	9711474	9711634	peak_1265	1000	841.651	Promoter (<=1kb)	2	9712291	9713001	711	-657	NA	AT2G22805
2	9723260	9723312	peak_1266	1000	79.311	Promoter (1-2kb)	2	9721231	9721425	195	-1836	NA	AT2G22820
2	9732550	9732883	peak_1267	123	40.8996	3' UTR	2	9732475	9733342	868	459	AtbZIP6	AT2G22850
2	9733591	9733828	peak_1268	184	43.5758	Promoter (<=1kb)	2	9731279	9733400	2122	-192	AtbZIP6	AT2G22850
2	9744201	9744407	peak_1269	208	42.935	Promoter (<=1kb)	2	9742393	9743347	955	-855	NA	AT2G22890
2	9754640	9754797	peak_1270	327	51.2618	Intron (AT2G22920.3/AT2G22920, intron 1 of 10)	2	9753938	9757600	3663	703	SCPL12	AT2G22920
2	9774493	9775062	peak_1271	176	100.227	Promoter (<=1kb)	2	9774853	9777150	2298	0	SCPL11	AT2G22970
2	9803970	9804083	peak_1272	247	27.947	Promoter (<=1kb)	2	9803217	9803288	72	-683	NA	AT2G23020
2	9809644	9809794	peak_1273	169	25.4171	Promoter (<=1kb)	2	9807893	9809209	1317	-436	NA	AT2G23040
2	9839340	9839584	peak_1274	162	39.4871	Promoter (<=1kb)	2	9837120	9839736	2617	152	NA	AT2G23100
2	9839991	9840271	peak_1275	81	22.6751	Promoter (<=1kb)	2	9840456	9841046	591	-185	NA	AT2G23110
2	9842621	9842662	peak_1276	815	33.4343	3' UTR	2	9842043	9842634	592	579	NA	AT2G23120
2	9873878	9874073	peak_1277	185	35.9901	Promoter (<=1kb)	2	9874907	9876594	1688	-834	CYP96A1	AT2G23180
2	9941897	9942207	peak_1278	154	47.7813	Promoter (<=1kb)	2	9942193	9942293	101	86	MIR844A	AT2G23347
2	9948850	9949070	peak_1279	117	25.6692	Promoter (<=1kb)	2	9948903	9952845	3943	0	FPP7	AT2G23360
2	9956007	9956238	peak_1280	197	45.4049	Exon (AT2G23380.1/AT2G23380, exon 3 of 17)	2	9955553	9960359	4807	455	CLF	AT2G23380
2	9967494	9967699	peak_1281	161	33.0872	Promoter (<=1kb)	2	9966130	9967772	1643	73	ACPT	AT2G23410
2	9980041	9980240	peak_1282	141	28.1283	Distal Intergenic	2	9979405	9979819	415	637	NA	AT2G23440
2	9984494	9984611	peak_1283	231	27.0384	Distal Intergenic	2	9979405	9979819	415	5090	NA	AT2G23440
2	9986548	9986612	peak_1284	314	20.0916	Downstream (2-3kb)	2	9988754	9991332	2579	4720	WAKL14	AT2G23450
2	9993767	9994052	peak_1285	117	33.472	Promoter (1-2kb)	2	9995478	9999122	3645	-1426	XLG1	AT2G23460
2	9997515	9997799	peak_1286	163	46.2141	Exon (AT2G23460.1/AT2G23460, exon 4 of 7)	2	9995478	9999122	3645	2038	XLG1	AT2G23460
2	9998380	9998527	peak_1287	325	47.7402	Exon (AT2G23460.1/AT2G23460, exon 7 of 7)	2	9995478	9999122	3645	2903	XLG1	AT2G23460
2	10009847	10010071	peak_1288	151	33.8998	Promoter (<=1kb)	2	10006560	10008914	2355	-934	NA	AT2G23500
2	10038133	10038318	peak_1289	151	27.8453	Promoter (2-3kb)	2	10034607	10036000	1394	-2134	ATMES8	AT2G23590
2	10076627	10076862	peak_1290	290	68.2246	Exon (AT2G23700.1/AT2G23700, exon 11 of 11)	2	10076369	10080232	3864	3370	NA	AT2G23700
2	10124437	10124735	peak_1291	190	56.5948	Promoter (<=1kb)	2	10123306	10124636	1331	0	NA	AT2G23780
2	10127190	10127372	peak_1292	202	36.6985	Promoter (<=1kb)	2	10125368	10127521	2154	149	NA	AT2G23790
2	10182140	10182365	peak_1293	232	52.3025	Promoter (<=1kb)	2	10182251	10183240	990	0	SNRNP-G	AT2G23930
2	10213524	10213750	peak_1294	288	65.0905	Promoter (<=1kb)	2	10214714	10217542	2829	-964	scpl23	AT2G24010
2	10460944	10461099	peak_1295	176	27.228	Promoter (<=1kb)	2	10461199	10462818	1620	-100	NA	AT2G24615
2	10470122	10470564	peak_1296	1000	1068.08	Downstream (<1kb)	2	10468340	10469286	947	1783	NA	AT2G24625
2	10542187	10542389	peak_1297	378	76.3426	Exon (AT2G24750.1/AT2G24750, exon 1 of 1)	2	10539001	10545985	6985	3187	NA	AT2G24750
2	10565643	10565882	peak_1298	178	42.4347	Promoter (<=1kb)	2	10565622	10565946	325	64	NA	AT2G24780
2	10566169	10566677	peak_1299	551	280.15	Promoter (<=1kb)	2	10566898	10567623	726	-221	COL3	AT2G24790
2	10589878	10590007	peak_1300	223	28.7337	Downstream (<1kb)	2	10590554	10590862	309	855	NA	AT2G24880
2	10671429	10671477	peak_1301	1000	82.8088	Intron (AT2G25090.1/AT2G25090, intron 1 of 1)	2	10670467	10672653	2187	1176	CIPK16	AT2G25090
2	10677253	10677534	peak_1302	136	38.2285	Promoter (<=1kb)	2	10676472	10676553	82	-701	MIR156A	AT2G25095
2	10682561	10682942	peak_1303	250	95.3653	Promoter (<=1kb)	2	10679524	10681998	2475	-564	NA	AT2G25100
2	10734168	10734498	peak_1304	272	89.8398	5' UTR	2	10733946	10735699	1754	223	NA	AT2G25190
2	10736963	10737213	peak_1305	155	38.6861	Exon (AT2G25200.1/AT2G25200, exon 1 of 1)	2	10736483	10737654	1172	441	NA	AT2G25200
2	10753961	10754293	peak_1306	593	196.893	Promoter (<=1kb)	2	10753835	10754713	879	127	NA	AT2G25250
2	10754890	10755056	peak_1307	270	44.896	Downstream (<1kb)	2	10755067	10755327	261	271	NA	AT2G25255
2	10756138	10756209	peak_1308	286	20.3244	Promoter (<=1kb)	2	10755067	10755327	261	-812	NA	AT2G25255
2	10848546	10848663	peak_1309	213	24.9224	Exon (AT2G25490.1/AT2G25490, exon 2 of 2)	2	10847375	10850532	3158	1869	EBF1	AT2G25490
2	10901198	10901557	peak_1310	142	50.9762	3' UTR	2	10901291	10902531	1241	974	NA	AT2G25610
2	10907358	10907542	peak_1311	117	21.593	Promoter (<=1kb)	2	10908360	10909880	1521	-818	BGLU14	AT2G25630
2	10931617	10931918	peak_1312	72	21.7655	Promoter (<=1kb)	2	10928664	10931062	2399	-556	NA	AT2G25670
2	10975560	10975710	peak_1313	169	25.403	Promoter (<=1kb)	2	10975060	10975759	700	49	NA	AT2G25735
2	11065529	11065775	peak_1314	384	94.4057	Intron (AT2G25940.1/AT2G25940, intron 1 of 7)	2	11063301	11066028	2728	253	ALPHA-VPE	AT2G25940
2	11092949	11093095	peak_1315	218	31.7895	Promoter (<=1kb)	2	11091334	11093153	1820	58	NA	AT2G26030
2	11124278	11124487	peak_1316	195	40.8488	Distal Intergenic	2	11123430	11123817	388	849	NA	AT2G26120
2	11125916	11126133	peak_1317	107	23.2943	Promoter (1-2kb)	2	11127134	11128476	1343	-1001	NA	AT2G26130
2	11150459	11150683	peak_1318	251	56.2495	Promoter (<=1kb)	2	11147639	11150510	2872	0	NA	AT2G26190
2	11207596	11207846	peak_1319	179	44.8074	Promoter (1-2kb)	2	11205389	11206287	899	-1310	AGL33	AT2G26320
2	11230287	11230423	peak_1320	315	42.7737	Promoter (<=1kb)	2	11229087	11230491	1405	68	NA	AT2G26390
2	11284720	11285151	peak_1321	151	64.9131	Promoter (<=1kb)	2	11282775	11284229	1455	-492	AR781	AT2G26530
2	11285725	11285866	peak_1322	159	22.3762	Promoter (1-2kb)	2	11282775	11284229	1455	-1497	AR781	AT2G26530
2	11328553	11328634	peak_1323	456	36.925	Exon (AT2G26630.1/AT2G26630, exon 2 of 2)	2	11327493	11328727	1235	1061	NA	AT2G26630
2	11329826	11330087	peak_1324	171	44.7127	Promoter (<=1kb)	2	11329870	11331858	1989	0	KCS11	AT2G26640
2	11358537	11358722	peak_1325	159	29.4923	Distal Intergenic	2	11365098	11365965	868	-6376	NA	AT2G26695
2	11459765	11459919	peak_1326	270	41.581	Promoter (<=1kb)	2	11460219	11461021	803	-300	NA	AT2G26882
2	11478362	11478579	peak_1327	126	27.3901	Promoter (<=1kb)	2	11474952	11477944	2993	-419	BASS2	AT2G26900
2	11481110	11481312	peak_1328	294	59.4144	Promoter (<=1kb)	2	11481623	11488186	6564	-311	PDR4	AT2G26910
2	11515076	11515299	peak_1329	364	81.1796	3' UTR	2	11512861	11513553	693	2216	COPT6	AT2G26975
2	11521568	11521832	peak_1330	100	26.5018	Intron (AT2G26990.1/AT2G26990, intron 3 of 9)	2	11519507	11522587	3081	755	FUS12	AT2G26990
2	11522217	11522308	peak_1331	235	21.4156	Exon (AT2G26990.1/AT2G26990, exon 2 of 10)	2	11519507	11522587	3081	279	FUS12	AT2G26990
2	11524837	11525047	peak_1332	97	20.4424	Promoter (<=1kb)	2	11523304	11525095	1792	48	CYP705A8	AT2G27000
2	11541798	11542046	peak_1333	114	28.3551	Intron (AT2G27040.1/AT2G27040, intron 1 of 22)	2	11536534	11542357	5824	311	AGO4	AT2G27040
2	11543297	11543575	peak_1334	189	52.6632	Promoter (<=1kb)	2	11536534	11542357	5824	-941	AGO4	AT2G27040
2	11566597	11566859	peak_1335	309	81.0077	Exon (AT2G27080.2/AT2G27080, exon 2 of 2)	2	11566288	11567504	1217	310	NA	AT2G27080
2	11572873	11573076	peak_1336	104	21.1873	Exon (AT2G27100.1/AT2G27100, exon 1 of 12)	2	11572550	11576658	4109	324	SE	AT2G27100
2	11582182	11582368	peak_1337	239	44.4615	Exon (AT2G27120.1/AT2G27120, exon 5 of 49)	2	11581223	11594346	13124	960	POL2B	AT2G27120
2	11643680	11643849	peak_1338	173	29.2511	Distal Intergenic	2	11637306	11639537	2232	-4144	BLH5	AT2G27220
2	11646809	11646970	peak_1339	190	30.5155	Promoter (2-3kb)	2	11649154	11649998	845	-2184	NA	AT2G27229
2	11649252	11649491	peak_1340	350	83.7518	Promoter (<=1kb)	2	11649154	11649998	845	99	NA	AT2G27229
2	11682367	11682605	peak_1341	179	42.5359	Promoter (<=1kb)	2	11680417	11681955	1539	-413	ANAC040	AT2G27300
2	11734081	11734378	peak_1342	261	77.5364	Promoter (<=1kb)	2	11734803	11737335	2533	-425	NA	AT2G27440
2	11749669	11749826	peak_1343	235	36.8424	Intron (AT2G27490.2/AT2G27490, intron 1 of 3)	2	11748015	11750181	2167	355	ATCOAE	AT2G27490
2	11753170	11753437	peak_1344	146	38.9925	Exon (AT2G27500.3/AT2G27500, exon 1 of 2)	2	11752170	11753767	1598	330	NA	AT2G27500
2	11759928	11760146	peak_1345	125	27.3148	Promoter (<=1kb)	2	11758079	11759476	1398	-453	ATFD3	AT2G27510
2	11771744	11771865	peak_1346	255	30.8152	Promoter (1-2kb)	2	11773251	11774681	1431	-1386	ATC	AT2G27550
2	11803978	11804145	peak_1347	217	36.1611	Promoter (1-2kb)	2	11801568	11802891	1324	-1088	NA	AT2G27670
2	11822858	11823035	peak_1348	149	26.4035	Promoter (<=1kb)	2	11822732	11823732	1001	127	NA	AT2G27740
2	11839601	11839651	peak_1349	1000	107.026	Downstream (2-3kb)	2	11842267	11843293	1027	3642	NA	AT2G27775
2	11860610	11860885	peak_1350	295	81.1544	5' UTR	2	11860218	11861475	1258	393	NA	AT2G27830
2	11868249	11868441	peak_1351	307	58.9742	Promoter (<=1kb)	2	11867251	11868195	945	-55	NA	AT2G27870
2	11870896	11871247	peak_1352	154	54.1729	Promoter (<=1kb)	2	11871488	11876894	5407	-241	AGO5	AT2G27880
2	11920518	11920897	peak_1353	324	122.724	Promoter (<=1kb)	2	11913629	11919741	6113	-778	NA	AT2G27980
2	11934736	11935053	peak_1354	98	30.9161	Exon (AT2G28030.1/AT2G28030, exon 1 of 1)	2	11934208	11935386	1179	333	NA	AT2G28030
2	11943527	11943710	peak_1355	232	42.5159	Promoter (<=1kb)	2	11941661	11943604	1944	0	MIR172A	AT2G28056
2	11961543	11961663	peak_1356	227	27.2631	Exon (AT2G28080.1/AT2G28080, exon 2 of 2)	2	11960571	11963293	2723	1630	UGT86A2	AT2G28080
2	11963910	11964041	peak_1357	213	27.8702	Promoter (<=1kb)	2	11960571	11963293	2723	-618	UGT86A2	AT2G28080
2	11998493	11998647	peak_1358	207	31.9252	Promoter (1-2kb)	2	11999836	12002499	2664	-1189	NA	AT2G28150
2	12002296	12002597	peak_1359	124	37.3051	Promoter (2-3kb)	2	12004708	12006122	1415	-2111	FIT1	AT2G28160
2	12005019	12005200	peak_1360	198	35.754	Exon (AT2G28160.1/AT2G28160, exon 1 of 4)	2	12004708	12006122	1415	312	FIT1	AT2G28160
2	12080320	12080473	peak_1361	186	28.4014	Promoter (<=1kb)	2	12081113	12084664	3552	-640	LOG1	AT2G28305
2	12114864	12115049	peak_1362	282	52.1559	Exon (AT2G28350.1/AT2G28350, exon 1 of 4)	2	12114331	12116848	2518	534	ARF10	AT2G28350
2	12131620	12131812	peak_1363	116	22.324	Promoter (<=1kb)	2	12131554	12133704	2151	67	NA	AT2G28370
2	12145241	12145460	peak_1364	166	36.4418	Promoter (1-2kb)	2	12139580	12143465	3886	-1777	NA	AT2G28390
2	12164193	12164369	peak_1365	238	41.9267	Exon (AT2G28450.1/AT2G28450, exon 5 of 13)	2	12162051	12165894	3844	1525	NA	AT2G28450
2	12202974	12203165	peak_1366	195	37.211	Promoter (2-3kb)	2	12199098	12200765	1668	-2210	DOF2.1	AT2G28510
2	12235108	12235234	peak_1367	189	23.7916	Downstream (1-2kb)	2	12236636	12238973	2338	3739	ATRAD51B	AT2G28560
2	12241626	12241928	peak_1368	105	31.7865	Promoter (<=1kb)	2	12241770	12242729	960	0	NA	AT2G28570
2	12260047	12260178	peak_1369	302	39.5636	Promoter (1-2kb)	2	12262013	12263415	1403	-1835	PRS	AT2G28610
2	12261956	12262207	peak_1370	300	75.313	Promoter (<=1kb)	2	12262013	12263415	1403	0	PRS	AT2G28610
2	12302558	12302714	peak_1372	194	30.3085	Promoter (<=1kb)	2	12300265	12302358	2094	-201	NA	AT2G28670
2	12297853	12298206	peak_1371	277	97.6445	Promoter (1-2kb)	2	12300203	12302036	1834	-1997	NA	AT2G28671
2	12309137	12309287	peak_1373	258	38.6494	Promoter (<=1kb)	2	12306890	12308628	1739	-510	NA	AT2G28690
2	12315101	12315143	peak_1374	1000	63.5007	Downstream (2-3kb)	2	12317166	12318746	1581	3603	AGL46	AT2G28700
2	12321027	12321219	peak_1375	268	51.4771	Promoter (1-2kb)	2	12322386	12323584	1199	-1167	NA	AT2G28710
2	12361311	12361352	peak_1376	898	36.8252	Promoter (2-3kb)	2	12357156	12359252	2097	-2060	ALB3	AT2G28800
2	12366904	12367410	peak_1377	1000	1374.94	3' UTR	2	12366748	12370684	3937	3274	PUB12	AT2G28830
2	12400748	12400960	peak_1378	189	39.9984	Exon (AT2G28880.1/AT2G28880, exon 10 of 14)	2	12398745	12403528	4784	2568	emb1997	AT2G28880
2	12413520	12413826	peak_1379	130	39.8218	Downstream (<1kb)	2	12414114	12415578	1465	1752	OEP16	AT2G28900
2	12444881	12445139	peak_1380	137	35.37	Exon (AT2G28970.1/AT2G28970, exon 4 of 14)	2	12443919	12448163	4245	963	NA	AT2G28970
2	12448676	12448846	peak_1381	473	80.3688	Downstream (<1kb)	2	12443919	12448163	4245	4758	NA	AT2G28970
2	12494775	12495022	peak_1382	197	48.6823	Promoter (1-2kb)	2	12489627	12493285	3659	-1491	ftsh3	AT2G29080
2	12524233	12524510	peak_1383	133	36.7479	Downstream (<1kb)	2	12523342	12524109	768	892	RTFL2	AT2G29125
2	12542016	12542367	peak_1384	110	38.5596	Promoter (<=1kb)	2	12541864	12542282	419	0	NA	AT2G29170
2	12588084	12588179	peak_1385	418	39.6769	Promoter (<=1kb)	2	12588191	12589759	1569	-12	NA	AT2G29300
2	12600289	12600334	peak_1386	1000	55.4643	Promoter (<=1kb)	2	12600914	12602556	1643	-580	SAG13	AT2G29350
2	12613463	12613743	peak_1387	218	61.0186	Promoter (<=1kb)	2	12610543	12612894	2352	-570	SMO2-2	AT2G29390
2	12621343	12621912	peak_1388	103	58.6946	Promoter (<=1kb)	2	12620060	12621148	1089	-196	ATGSTU6	AT2G29440
2	12638773	12638916	peak_1389	263	37.6276	Intron (AT2G29525.3/AT2G29525, intron 3 of 11)	2	12638354	12640820	2467	420	AtIPCS3	AT2G29525
2	12641958	12642234	peak_1390	139	38.3275	Promoter (<=1kb)	2	12640800	12642332	1533	98	TIM10	AT2G29530
2	12647562	12647645	peak_1391	247	20.5275	Exon (AT2G29560.1/AT2G29560, exon 5 of 13)	2	12646560	12649906	3347	1003	ENOC	AT2G29560
2	12671241	12671570	peak_1392	62	20.5384	Promoter (<=1kb)	2	12671206	12673300	2095	36	JOSL	AT2G29640
2	12683196	12683317	peak_1393	183	22.085	Intron (AT2G29670.1/AT2G29670, intron 2 of 2)	2	12681958	12685087	3130	1770	NA	AT2G29670
2	12690235	12690385	peak_1394	145	21.7964	Exon (AT2G29680.2/AT2G29680, exon 3 of 16)	2	12689581	12692872	3292	655	CDC6	AT2G29680
2	12711724	12712021	peak_1395	533	158.326	Promoter (<=1kb)	2	12712884	12715852	2969	-863	OTP81	AT2G29760
2	12721662	12721865	peak_1396	128	25.9566	Intron (AT2G29790.1/AT2G29790, intron 3 of 5)	2	12720884	12722455	1572	590	NA	AT2G29790
2	12770048	12770180	peak_1397	192	25.3116	Exon (AT2G29960.1/AT2G29960, exon 3 of 6)	2	12769033	12770579	1547	399	CYP5	AT2G29960
2	12781243	12781455	peak_1398	203	42.9665	Downstream (<1kb)	2	12781591	12785037	3447	3582	FAD3	AT2G29980
2	12802606	12802790	peak_1399	254	46.6513	Downstream (1-2kb)	2	12803853	12804977	1125	2187	NA	AT2G30000
2	12804428	12804655	peak_1400	113	25.5607	Intron (AT2G30000.1/AT2G30000, intron 1 of 1)	2	12803853	12804977	1125	322	NA	AT2G30000
2	12809672	12809764	peak_1401	234	21.5573	Distal Intergenic	2	12805724	12809386	3663	3949	TBL45	AT2G30010
2	12814637	12814847	peak_1402	189	39.7597	Exon (AT2G30020.1/AT2G30020, exon 1 of 2)	2	12814410	12816088	1679	228	NA	AT2G30020
2	12828487	12828829	peak_1403	83	28.2255	3' UTR	2	12826915	12828919	2005	1573	RANBP1B	AT2G30060
2	12831225	12831534	peak_1404	1000	372.788	Distal Intergenic	2	12834993	12838626	3634	-3459	ATKT1	AT2G30070
2	12863151	12863325	peak_1405	118	20.4741	Promoter (1-2kb)	2	12860541	12861910	1370	-1242	NA	AT2G30120
2	12866805	12866922	peak_1406	216	25.2679	Promoter (1-2kb)	2	12868630	12869724	1095	-1708	ASL5	AT2G30130
2	12885769	12886036	peak_1407	91	24.3695	Promoter (<=1kb)	2	12882997	12885768	2772	-2	NA	AT2G30200
2	12897079	12897344	peak_1408	423	112.017	Promoter (<=1kb)	2	12897071	12897885	815	9	NA	AT2G30230
2	12909566	12909782	peak_1409	369	79.615	Promoter (<=1kb)	2	12907841	12909261	1421	-306	NA	AT2G30270
2	12936638	12937017	peak_1410	129	48.9322	Promoter (<=1kb)	2	12937351	12939638	2288	-334	NA	AT2G30362
2	12954300	12954554	peak_1411	389	98.9037	Promoter (<=1kb)	2	12951062	12954114	3053	-187	FC2	AT2G30390
2	12967824	12968075	peak_1412	138	34.7583	Promoter (<=1kb)	2	12968176	12968412	237	-101	NA	AT2G30430
2	12971135	12971384	peak_1413	349	87.0095	Promoter (<=1kb)	2	12968615	12970209	1595	-927	TCL1	AT2G30432
2	12971804	12971970	peak_1414	323	53.6432	Promoter (<=1kb)	2	12972877	12975497	2621	-907	TPP	AT2G30440
2	12997376	12997483	peak_1415	227	24.339	Promoter (1-2kb)	2	12993663	12995770	2108	-1607	ATC4H	AT2G30490
2	13003700	13003976	peak_1416	112	30.8509	Promoter (1-2kb)	2	13000973	13002563	1591	-1138	NA	AT2G30505
2	13011721	13011756	peak_1417	1000	39.8928	Promoter (<=1kb)	2	13011105	13011784	680	28	GRXS9	AT2G30540
2	13041465	13041708	peak_1418	164	39.9178	3' UTR	2	13041085	13042586	1502	878	NA	AT2G30615
2	13071288	13071419	peak_1419	196	25.675	Promoter (<=1kb)	2	13069313	13070904	1592	-385	NA	AT2G30670
2	13072441	13072645	peak_1420	273	55.6061	Promoter (1-2kb)	2	13073648	13075396	1749	-1003	NA	AT2G30680
2	13095194	13095379	peak_1421	934	172.799	Promoter (<=1kb)	2	13095976	13098594	2619	-597	PTI12	AT2G30740
2	13128890	13129037	peak_1422	314	46.1559	Promoter (<=1kb)	2	13127826	13128666	841	-225	GASA12	AT2G30810
2	13140536	13140766	peak_1423	129	29.57	Promoter (<=1kb)	2	13141357	13142613	1257	-591	ATGSTF10	AT2G30870
2	13240149	13240371	peak_1424	109	24.1723	Promoter (1-2kb)	2	13241440	13241700	261	-1069	CLE7	AT2G31082
2	13323879	13324041	peak_1425	173	28.0276	Promoter (2-3kb)	2	13319621	13321526	1906	-2354	HEMA3	AT2G31250
2	13331827	13331868	peak_1426	1000	98.1881	3' UTR	2	13332224	13332391	168	523	NA	AT2G31271
2	13367397	13367590	peak_1427	236	45.6053	Promoter (<=1kb)	2	13368292	13371057	2766	-702	GLX2-5	AT2G31350
2	13446909	13447231	peak_1428	501	161.264	Exon (AT2G31590.1/AT2G31590, exon 3 of 3)	2	13446035	13446727	693	875	NA	AT2G31585
2	13474751	13474929	peak_1429	215	38.1818	Promoter (<=1kb)	2	13473594	13475052	1459	123	AtRABA5d	AT2G31680
2	13481345	13481481	peak_1430	225	30.6355	Exon (AT2G31700.1/AT2G31700, exon 3 of 3)	2	13480510	13481568	1059	836	NA	AT2G31700
2	13494540	13494776	peak_1431	145	34.2329	Exon (AT2G31740.1/AT2G31740, exon 1 of 16)	2	13490908	13495110	4203	334	NA	AT2G31740
2	13506269	13506434	peak_1432	150	24.7336	Promoter (2-3kb)	2	13508493	13510390	1898	-2059	ARI10	AT2G31760
2	13621899	13622165	peak_1433	165	44.0152	Promoter (<=1kb)	2	13615936	13621641	5706	-259	NA	AT2G32000
2	13634195	13634411	peak_1434	96	20.6652	Promoter (<=1kb)	2	13635106	13637836	2731	-695	NA	AT2G32040
2	13640131	13640198	peak_1435	333	22.2963	Promoter (<=1kb)	2	13639045	13640180	1136	0	RPS12C	AT2G32060
2	13648051	13648495	peak_1436	202	89.7038	Promoter (<=1kb)	2	13647852	13648785	934	200	ATOFP16	AT2G32100
2	13655933	13656123	peak_1437	168	31.943	Promoter (<=1kb)	2	13654886	13655525	640	-409	NA	AT2G32130
2	13660677	13661374	peak_1438	1000	778.999	Promoter (<=1kb)	2	13662213	13666222	4010	-839	NA	AT2G32160
2	13697270	13697519	peak_1439	274	68.2895	Promoter (<=1kb)	2	13697516	13700641	3126	0	ATCCT1	AT2G32260
2	13706029	13706110	peak_1440	251	20.2976	Intron (AT2G32270.1/AT2G32270, intron 2 of 2)	2	13704221	13706860	2640	1809	ZIP3	AT2G32270
2	13741174	13741318	peak_1441	188	27.0217	5' UTR	2	13740878	13746286	5409	297	HDG3	AT2G32370
2	13757030	13757206	peak_1442	150	26.4315	Promoter (<=1kb)	2	13752584	13756853	4270	-178	GLR5	AT2G32400
2	13826733	13826951	peak_1443	112	24.4037	Promoter (<=1kb)	2	13827436	13829271	1836	-485	NA	AT2G32580
2	13858703	13858891	peak_1444	166	31.2208	Exon (AT2G32670.1/AT2G32670, exon 3 of 5)	2	13857877	13859774	1898	827	ATVAMP725	AT2G32670
2	13878586	13878750	peak_1445	256	41.9595	Promoter (<=1kb)	2	13876774	13878531	1758	-56	B5 #4	AT2G32720
2	13909083	13909187	peak_1446	197	20.4926	Promoter (<=1kb)	2	13909423	13910910	1488	-236	NA	AT2G32795
2	13912874	13913200	peak_1447	119	38.851	Distal Intergenic	2	13916452	13919179	2728	-3252	AP4.3A	AT2G32800
2	13913877	13914019	peak_1448	154	21.7999	Promoter (2-3kb)	2	13916452	13919179	2728	-2433	AP4.3A	AT2G32800
2	13914500	13914730	peak_1449	188	43.1765	Promoter (1-2kb)	2	13916452	13919179	2728	-1722	AP4.3A	AT2G32800
2	13923718	13923843	peak_1450	1000	336.678	Intron (AT2G32810.1/AT2G32810, intron 6 of 18)	2	13919127	13925350	6224	1507	BGAL9	AT2G32810
2	13942720	13942884	peak_1451	164	26.9278	Exon (AT2G32860.2/AT2G32860, exon 10 of 12)	2	13940187	13943804	3618	2534	BGLU33	AT2G32860
2	13954287	13954395	peak_1453	266	28.723	Promoter (<=1kb)	2	13952716	13954115	1400	-173	RALFL17	AT2G32890
2	13952923	13953351	peak_1452	343	146.651	Promoter (<=1kb)	2	13953731	13957748	4018	-380	ATZW10	AT2G32900
2	13965164	13965346	peak_1454	197	35.8453	Promoter (<=1kb)	2	13962318	13965472	3155	126	ATPDIL2-3	AT2G32920
2	13987140	13987297	peak_1455	207	32.5066	Promoter (<=1kb)	2	13987767	13990976	3210	-470	NA	AT2G32960
2	14008640	14008770	peak_1456	195	25.3301	Downstream (1-2kb)	2	14010013	14010201	189	1431	NA	AT2G33006
2	14019665	14019830	peak_1457	268	44.3015	Promoter (1-2kb)	2	14017684	14018340	657	-1326	AtRLP25	AT2G33030
2	14022770	14022951	peak_1458	241	43.6576	Exon (AT2G33050.1/AT2G33050, exon 1 of 1)	2	14021870	14024398	2529	901	AtRLP26	AT2G33050
2	14064830	14065120	peak_1459	444	128.812	Promoter (1-2kb)	2	14066463	14067467	1005	-1343	NA	AT2G33180
2	14065507	14065694	peak_1460	145	27.1354	Promoter (<=1kb)	2	14066463	14067467	1005	-769	NA	AT2G33180
2	14083914	14084002	peak_1461	1000	172.5	Promoter (<=1kb)	2	14083030	14083614	585	-301	LCR49	AT2G33233
2	14105733	14105857	peak_1462	201	24.9023	Promoter (<=1kb)	2	14106410	14107720	1311	-553	NA	AT2G33280
2	14107982	14108218	peak_1463	400	94.3671	Distal Intergenic	2	14106410	14107720	1311	1573	NA	AT2G33280
2	14127321	14127553	peak_1464	130	30.1154	Promoter (2-3kb)	2	14122890	14125137	2248	-2185	PDLP3	AT2G33330
2	14128452	14128701	peak_1465	469	116.872	Exon (AT2G33340.3/AT2G33340, exon 9 of 18)	2	14126217	14131143	4927	2442	MAC3B	AT2G33340
2	14132581	14132751	peak_1466	524	89.0231	Promoter (1-2kb)	2	14133929	14137154	3226	-1178	NA	AT2G33350
2	14150293	14150437	peak_1467	283	40.6911	Promoter (<=1kb)	2	14147503	14149799	2297	-495	arpc2b	AT2G33385
2	14178030	14178180	peak_1468	158	23.7227	Intron (AT2G33470.1/AT2G33470, intron 1 of 6)	2	14176363	14178651	2289	471	GLTP1	AT2G33470
2	14179751	14179946	peak_1469	142	27.7055	Promoter (1-2kb)	2	14176363	14178653	2291	-1099	GLTP1	AT2G33470
2	14222247	14222386	peak_1470	146	20.3293	Promoter (<=1kb)	2	14219623	14221861	2239	-387	LYK5	AT2G33580
2	14226097	14226565	peak_1471	58	27.2492	Promoter (<=1kb)	2	14226766	14228711	1946	-201	NA	AT2G33600
2	14231622	14231871	peak_1472	187	46.4706	Promoter (2-3kb)	2	14234026	14236862	2837	-2155	NA	AT2G33620
2	14300647	14300909	peak_1473	207	54.1535	Promoter (<=1kb)	2	14299709	14300252	544	-396	NA	AT2G33796
2	14315567	14315806	peak_1474	381	90.9883	Exon (AT2G33840.1/AT2G33840, exon 3 of 10)	2	14314944	14317499	2556	624	NA	AT2G33840
2	14374048	14374107	peak_1475	1000	65.9039	Promoter (<=1kb)	2	14371185	14373855	2671	-194	NA	AT2G34020
2	14377604	14378130	peak_1476	93	48.6975	Promoter (<=1kb)	2	14375086	14377364	2279	-241	NA	AT2G34030
2	14425743	14425952	peak_1477	223	46.6921	Promoter (<=1kb)	2	14426203	14427383	1181	-251	NA	AT2G34160
2	14458157	14458561	peak_1478	448	180.817	Promoter (<=1kb)	2	14458821	14458979	159	-260	NA	AT2G34238
2	14464962	14465104	peak_1479	208	29.5274	Promoter (<=1kb)	2	14465849	14468531	2683	-745	NA	AT2G34260
2	14465508	14465666	peak_1480	140	22.1696	Promoter (<=1kb)	2	14465849	14468531	2683	-183	NA	AT2G34260
2	14481920	14482092	peak_1481	128	21.9928	Promoter (<=1kb)	2	14480219	14481285	1067	-636	NA	AT2G34315
2	14516469	14516763	peak_1482	393	115.621	Exon (AT2G34400.1/AT2G34400, exon 1 of 2)	2	14516226	14518186	1961	244	PCMP-E23	AT2G34400
2	14523082	14523321	peak_1483	123	29.2788	Exon (AT2G34420.1/AT2G34420, exon 1 of 1)	2	14522524	14523568	1045	247	LHB1B2	AT2G34420
2	14541319	14541627	peak_1484	90	27.6132	Promoter (<=1kb)	2	14539479	14541406	1928	0	CYP710A1	AT2G34500
2	14568597	14568809	peak_1485	301	63.8683	Promoter (<=1kb)	2	14568047	14568637	591	0	NA	AT2G34585
2	14575235	14575419	peak_1486	403	74.2091	Promoter (<=1kb)	2	14575392	14576517	1126	0	NA	AT2G34610
2	14585269	14585470	peak_1487	497	99.9244	Promoter (<=1kb)	2	14581886	14584699	2814	-571	PTAC12	AT2G34640
2	14586763	14586932	peak_1488	124	21.0167	Promoter (2-3kb)	2	14581886	14584699	2814	-2065	PTAC12	AT2G34640
2	14588247	14588644	peak_1489	104	41.3602	Downstream (1-2kb)	2	14589760	14591788	2029	3144	PID	AT2G34650
2	14626170	14626205	peak_1490	1000	70.3917	Intron (AT2G34680.1/AT2G34680, intron 8 of 37)	2	14616622	14629129	12508	2924	AIR9	AT2G34680
2	14631042	14631440	peak_1491	184	73.1714	Exon (AT2G34690.1/AT2G34690, exon 3 of 4)	2	14630307	14632061	1755	736	ACD11	AT2G34690
2	14676754	14676916	peak_1492	223	36.1471	Exon (AT2G34790.1/AT2G34790, exon 1 of 3)	2	14673840	14677270	3431	354	MEE23	AT2G34790
2	14714870	14714915	peak_1493	1000	49.1695	Intron (AT2G34880.1/AT2G34880, intron 5 of 9)	2	14711880	14716634	4755	1719	MEE27	AT2G34880
2	14813370	14813611	peak_1494	136	32.7837	Promoter (<=1kb)	2	14813421	14816808	3388	0	NA	AT2G35140
2	14823685	14823850	peak_1495	137	22.5661	Exon (AT2G35160.1/AT2G35160, exon 3 of 3)	2	14822824	14826162	3339	862	SUVH5	AT2G35160
2	14825062	14825188	peak_1496	190	23.9289	Exon (AT2G35160.1/AT2G35160, exon 3 of 3)	2	14822824	14826162	3339	2239	SUVH5	AT2G35160
2	14841945	14842235	peak_1497	148	42.9961	Promoter (<=1kb)	2	14842293	14844434	2142	-58	IKU1	AT2G35230
2	14914279	14914516	peak_1498	143	33.8657	Exon (AT2G35500.1/AT2G35500, exon 1 of 8)	2	14914003	14916135	2133	277	SKL2	AT2G35500
2	14921129	14921307	peak_1499	153	27.3185	Promoter (<=1kb)	2	14921492	14922845	1354	-185	DAD2	AT2G35520
2	15028321	15028452	peak_1500	168	22.0239	Promoter (<=1kb)	2	15027810	15027989	180	-333	NA	AT2G35743
2	15029982	15030197	peak_1501	242	52.1346	Promoter (<=1kb)	2	15029832	15029911	80	-72	NA	AT2G35747
2	15074558	15074722	peak_1502	178	29.253	Promoter (<=1kb)	2	15072932	15074081	1150	-478	ATL70	AT2G35910
2	15088318	15088417	peak_1503	300	29.6735	Promoter (2-3kb)	2	15090867	15091764	898	-2450	NA	AT2G35945
2	15099616	15099828	peak_1504	329	69.8387	Distal Intergenic	2	15104761	15106088	1328	-4933	EDA12	AT2G35950
2	15103343	15103582	peak_1505	129	30.8368	Promoter (1-2kb)	2	15104761	15106088	1328	-1179	EDA12	AT2G35950
2	15112105	15112335	peak_1506	255	58.7281	Promoter (<=1kb)	2	15112084	15116776	4693	22	LOG2	AT2G35990
2	15116921	15117115	peak_1507	204	39.518	Promoter (<=1kb)	2	15117075	15118627	1553	0	NA	AT2G36000
2	15140197	15140647	peak_1508	411	185.172	Downstream (2-3kb)	2	15138996	15139178	183	1202	NA	AT2G36053
2	15159931	15160122	peak_1509	488	93.2201	Exon (AT2G36100.1/AT2G36100, exon 2 of 3)	2	15159591	15160750	1160	628	CASP1	AT2G36100
2	15172091	15172245	peak_1510	369	56.7741	Promoter (<=1kb)	2	15172094	15173280	1187	0	RPL40A	AT2G36170
2	15219854	15220170	peak_1511	238	75.1092	Promoter (<=1kb)	2	15218040	15219415	1376	-440	ZPR4	AT2G36307
2	15264418	15264566	peak_1512	148	21.9111	Promoter (<=1kb)	2	15264237	15270092	5856	182	SBE2.1	AT2G36390
2	15269682	15269773	peak_1513	298	27.0928	Exon (AT2G36390.1/AT2G36390, exon 17 of 18)	2	15270088	15272823	2736	3050	AtGRF3	AT2G36400
2	15271168	15271492	peak_1514	263	85.3321	Intron (AT2G36400.1/AT2G36400, intron 3 of 3)	2	15270088	15272823	2736	1331	AtGRF3	AT2G36400
2	15280901	15281081	peak_1515	274	49.3609	Distal Intergenic	2	15278769	15280688	1920	2133	NA	AT2G36410
2	15284114	15284295	peak_1516	119	21.6068	Promoter (2-3kb)	2	15286498	15288990	2493	-2203	NA	AT2G36420
2	15300289	15300663	peak_1517	268	100.339	5' UTR	2	15299362	15300990	1629	327	NA	AT2G36470
2	15317766	15318028	peak_1518	315	82.4205	Promoter (<=1kb)	2	15318028	15320152	2125	0	CBSCBSPB2	AT2G36500
2	15338492	15338702	peak_1519	283	59.3391	Promoter (<=1kb)	2	15337989	15338129	141	-364	NA	AT2G36571
2	15414569	15414615	peak_1520	1000	128.66	Promoter (<=1kb)	2	15413042	15414594	1553	0	UGT73C2	AT2G36760
2	15417094	15417241	peak_1521	195	28.6982	Promoter (<=1kb)	2	15415139	15416766	1628	-329	UGT73C4	AT2G36770
2	15469886	15470238	peak_1522	450	158.505	Promoter (<=1kb)	2	15454697	15469889	15193	0	ATGSL08	AT2G36850
2	15486379	15486591	peak_1523	117	24.7657	Intron (AT2G36890.1/AT2G36890, intron 2 of 2)	2	15485779	15487277	1499	601	RAX2	AT2G36890
2	15511202	15511377	peak_1524	281	49.1561	Promoter (<=1kb)	2	15509898	15511514	1617	137	NA	AT2G36930
2	15518993	15519178	peak_1525	175	32.4237	Distal Intergenic	2	15522920	15527477	4558	-3742	TKI1	AT2G36960
2	15566491	15566734	peak_1526	380	92.2417	Promoter (2-3kb)	2	15568986	15573726	4741	-2252	NA	AT2G37050
2	15578424	15578771	peak_1527	135	46.7195	Promoter (<=1kb)	2	15578415	15581308	2894	10	NA	AT2G37070
2	15590551	15590792	peak_1528	213	51.4374	Promoter (<=1kb)	2	15591101	15592104	1004	-309	NA	AT2G37100
2	15691537	15691729	peak_1529	208	39.9445	Promoter (2-3kb)	2	15694200	15695562	1363	-2471	NAKR2	AT2G37390
2	15708666	15708956	peak_1530	136	39.3668	Promoter (<=1kb)	2	15709808	15710912	1105	-852	NA	AT2G37435
2	15713274	15713428	peak_1531	334	51.415	Distal Intergenic	2	15709808	15710912	1105	3467	NA	AT2G37435
2	15722216	15722272	peak_1532	1000	145.762	Downstream (<1kb)	2	15719788	15722108	2321	2429	NA	AT2G37440
2	15732356	15732535	peak_1533	281	50.2634	Distal Intergenic	2	15726448	15729098	2651	-3259	NA	AT2G37460
2	15758607	15758757	peak_1534	166	24.8715	Promoter (<=1kb)	2	15758645	15761262	2618	0	ORC2	AT2G37560
2	15787571	15787819	peak_1535	236	58.4949	3' UTR	2	15787705	15789853	2149	2034	ATEXPA3	AT2G37640
2	15826721	15827038	peak_1536	126	39.7957	Downstream (<1kb)	2	15827706	15828620	915	1582	ATZFP10	AT2G37740
2	15834802	15835227	peak_1537	222	94.3228	Promoter (<=1kb)	2	15834867	15836881	2015	0	AKR4C9	AT2G37770
2	15850447	15850586	peak_1538	342	47.5127	Promoter (<=1kb)	2	15849271	15849591	321	-857	NA	AT2G37830
2	15885065	15885363	peak_1539	107	31.8629	Promoter (1-2kb)	2	15882488	15883979	1492	-1087	NA	AT2G37950
2	15906115	15906254	peak_1540	209	29.0019	Promoter (<=1kb)	2	15906862	15909931	3070	-608	NA	AT2G38010
2	15906782	15907026	peak_1541	338	82.4211	Promoter (<=1kb)	2	15906862	15909931	3070	0	NA	AT2G38010
2	15916573	15916750	peak_1542	128	22.6321	Promoter (<=1kb)	2	15914958	15916733	1776	0	NA	AT2G38025
2	15923793	15924070	peak_1543	236	65.4999	Promoter (1-2kb)	2	15921136	15922313	1178	-1481	DET2	AT2G38050
2	15935458	15935655	peak_1544	103	20.3615	Exon (AT2G38080.1/AT2G38080, exon 3 of 6)	2	15934460	15937616	3157	999	IRX12	AT2G38080
2	15947619	15947892	peak_1545	289	79.0272	Downstream (<1kb)	2	15948484	15950228	1745	2336	NA	AT2G38100
2	15949725	15949880	peak_1546	292	45.2344	Exon (AT2G38100.1/AT2G38100, exon 2 of 3)	2	15948484	15950228	1745	348	NA	AT2G38100
2	15952103	15952242	peak_1547	1000	623.038	Promoter (1-2kb)	2	15948484	15950228	1745	-1876	NA	AT2G38100
2	15959755	15959956	peak_1548	317	63.8143	Distal Intergenic	2	15952607	15955494	2888	-4262	ATGPAT6	AT2G38110
2	15973441	15973629	peak_1549	128	24.0386	5' UTR	2	15972993	15977180	4188	449	AUX1	AT2G38120
2	15976590	15976836	peak_1550	565	139.072	3' UTR	2	15972993	15977180	4188	3598	AUX1	AT2G38120
2	15992904	15993044	peak_1551	267	37.366	Exon (AT2G38170.2/AT2G38170, exon 1 of 9)	2	15989083	15993276	4194	232	CAX1	AT2G38170
2	16006102	16006292	peak_1552	270	51.2073	Promoter (<=1kb)	2	16007012	16007690	679	-720	PDX1L4	AT2G38210
2	16037284	16037515	peak_1553	244	56.2676	Exon (AT2G38280.1/AT2G38280, exon 4 of 20)	2	16033448	16038876	5429	1361	FAC1	AT2G38280
2	16043581	16043941	peak_1554	137	49.208	Promoter (1-2kb)	2	16039479	16042383	2905	-1199	ATAMT2	AT2G38290
2	16045363	16045713	peak_1555	132	46.2992	5' UTR	2	16043960	16045992	2033	279	NA	AT2G38300
2	16050694	16050845	peak_1556	164	24.741	Exon (AT2G38310.1/AT2G38310, exon 1 of 1)	2	16050063	16051168	1106	632	PYL4	AT2G38310
2	16054827	16055201	peak_1557	403	150.556	Promoter (<=1kb)	2	16055289	16057980	2692	-88	TBL34	AT2G38320
2	16134312	16134491	peak_1558	206	36.8528	Promoter (<=1kb)	2	16134638	16136695	2058	-147	TFIIS	AT2G38560
2	16135144	16135328	peak_1559	216	39.7034	Intron (AT2G38560.1/AT2G38560, intron 1 of 1)	2	16134638	16136695	2058	507	TFIIS	AT2G38560
2	16158422	16158639	peak_1560	93	20.2718	Promoter (<=1kb)	2	16157604	16158561	958	0	NA	AT2G38640
2	16159957	16160103	peak_1561	145	21.228	Promoter (<=1kb)	2	16160576	16160809	234	-473	NA	AT2G38646
2	16163284	16163676	peak_1562	136	53.1453	Exon (AT2G38650.2/AT2G38650, exon 7 of 11)	2	16161808	16165775	3968	2099	GAUT7	AT2G38650
2	16164383	16164545	peak_1563	239	38.7711	Intron (AT2G38650.2/AT2G38650, intron 4 of 10)	2	16161808	16165775	3968	1230	GAUT7	AT2G38650
2	16216611	16216714	peak_1564	195	20.0932	Promoter (<=1kb)	2	16216999	16219159	2161	-285	NA	AT2G38800
2	16300022	16300211	peak_1565	160	30.1723	Intron (AT2G39040.1/AT2G39040, intron 3 of 3)	2	16299351	16301227	1877	1016	PER24	AT2G39040
2	16317357	16317579	peak_1566	250	55.3997	Promoter (<=1kb)	2	16317438	16319387	1950	0	NA	AT2G39100
2	16338228	16338374	peak_1567	237	34.6107	Promoter (1-2kb)	2	16340282	16340360	79	-1908	MIR160A	AT2G39175
2	16347371	16347630	peak_1568	143	37.1034	Promoter (<=1kb)	2	16344151	16346665	2515	-707	CCR2	AT2G39180
2	16374728	16374917	peak_1569	286	54.1322	3' UTR	2	16374896	16377020	2125	2103	PLP6	AT2G39220
2	16446992	16447181	peak_1570	225	42.5561	Promoter (1-2kb)	2	16444130	16445266	1137	-1727	MAKR4	AT2G39370
2	16494593	16494768	peak_1571	236	41.2715	Promoter (1-2kb)	2	16491143	16493151	2009	-1443	NA	AT2G39510
2	16508386	16508542	peak_1572	301	47.0134	Exon (AT2G39570.1/AT2G39570, exon 2 of 6)	2	16507896	16510198	2303	491	NA	AT2G39570
2	16558110	16558304	peak_1573	415	80.5683	Distal Intergenic	2	16556856	16557577	722	1255	RTFL8	AT2G39705
2	16607563	16607718	peak_1574	190	29.5271	Downstream (2-3kb)	2	16598164	16603319	5156	-4245	P5CS1	AT2G39800
2	16625633	16625889	peak_1575	301	76.9483	Promoter (1-2kb)	2	16627258	16629289	2032	-1369	TOPP4	AT2G39840
2	16627097	16627316	peak_1576	487	106.585	Promoter (<=1kb)	2	16627258	16629289	2032	0	TOPP4	AT2G39840
2	16701493	16701658	peak_1577	213	35.0955	Exon (AT2G40000.1/AT2G40000, exon 1 of 1)	2	16700510	16702028	1519	370	HSPRO2	AT2G40000
2	16715985	16716180	peak_1578	275	53.6557	Intron (AT2G40030.1/AT2G40030, intron 5 of 17)	2	16714494	16723583	9090	1492	NRPD1B	AT2G40030
2	16815273	16815523	peak_1579	147	36.7321	Downstream (1-2kb)	2	16813330	16815251	1922	1944	NA	AT2G40250
2	16827235	16827397	peak_1580	273	44.2012	Exon (AT2G40280.1/AT2G40280, exon 3 of 8)	2	16825500	16828398	2899	1001	NA	AT2G40280
2	16828353	16828517	peak_1581	178	29.2465	Promoter (<=1kb)	2	16825500	16828398	2899	0	NA	AT2G40280
2	16828807	16828938	peak_1582	334	43.7491	Promoter (<=1kb)	2	16825500	16828398	2899	-410	NA	AT2G40280
2	16876455	16877001	peak_1583	309	168.919	Promoter (<=1kb)	2	16877223	16879214	1992	-222	NA	AT2G40420
2	17003997	17004144	peak_1584	176	25.827	Promoter (1-2kb)	2	17000454	17002468	2015	-1530	WRKY54	AT2G40750
2	17010510	17010770	peak_1585	223	58.0389	Exon (AT2G40760.1/AT2G40760, exon 2 of 5)	2	17010048	17012067	2020	463	STR7	AT2G40760
2	17017907	17018049	peak_1586	173	24.5894	Exon (AT2G40770.1/AT2G40770, exon 8 of 19)	2	17013269	17021315	8047	3266	NA	AT2G40770
2	17032462	17032713	peak_1587	208	52.1557	Promoter (<=1kb)	2	17032464	17034600	2137	0	ATATG18C	AT2G40810
2	17050425	17050674	peak_1588	353	87.939	Promoter (<=1kb)	2	17051123	17053292	2170	-449	ATPI4K GAMMA 1	AT2G40850
2	17084976	17085273	peak_1589	192	56.9546	Exon (AT2G40940.1/AT2G40940, exon 4 of 6)	2	17082975	17084347	1373	2002	PCR10	AT2G40935
2	17106967	17107086	peak_1590	1000	134.918	Promoter (<=1kb)	2	17105097	17106773	1677	-195	NA	AT2G40990
2	17113800	17114017	peak_1591	332	72.1054	3' UTR	2	17113866	17114804	939	787	ATCAMBP25	AT2G41010
2	17114268	17114563	peak_1592	365	107.726	Exon (AT2G41010.1/AT2G41010, exon 1 of 1)	2	17113866	17114804	939	241	ATCAMBP25	AT2G41010
2	17158776	17159016	peak_1593	192	45.9837	Promoter (<=1kb)	2	17156029	17158880	2852	0	NA	AT2G41160
2	17211003	17211270	peak_1594	312	83.4164	Exon (AT2G41290.1/AT2G41290, exon 3 of 3)	2	17209697	17210423	727	1307	M10	AT2G41280
2	17211967	17212106	peak_1595	359	49.9298	Intron (AT2G41290.1/AT2G41290, intron 1 of 2)	2	17210428	17212959	2532	853	SSL2	AT2G41290
2	17304089	17304234	peak_1596	157	22.7555	3' UTR	2	17301695	17304211	2517	2395	GPT	AT2G41490
2	17325392	17325732	peak_1597	234	79.3907	Promoter (<=1kb)	2	17323495	17325618	2124	0	ATSFGH	AT2G41530
2	17360341	17360699	peak_1598	247	88.3477	Promoter (<=1kb)	2	17360486	17363788	3303	0	NA	AT2G41640
2	17376540	17376875	peak_1599	174	58.3166	Exon (AT2G41680.1/AT2G41680, exon 8 of 10)	2	17376155	17379055	2901	2180	NTRC	AT2G41680
2	17410246	17410367	peak_1600	233	28.226	Downstream (<1kb)	2	17409463	17409937	475	784	NA	AT2G41730
2	17415713	17415929	peak_1601	279	60.2355	Exon (AT2G41740.1/AT2G41740, exon 6 of 24)	2	17410715	17417740	7026	1811	VLN2	AT2G41740
2	17472534	17472848	peak_1602	135	42.2608	Promoter (<=1kb)	2	17470866	17472936	2071	88	NA	AT2G41870
2	17498877	17499061	peak_1603	135	24.8862	Promoter (<=1kb)	2	17499404	17500452	1049	-343	NA	AT2G41920
2	17610941	17611080	peak_1604	152	21.0948	3' UTR	2	17611283	17613487	2205	2407	BHLH130	AT2G42280
2	17622167	17622270	peak_1605	250	25.7849	Exon (AT2G42300.1/AT2G42300, exon 2 of 6)	2	17621157	17624838	3682	1011	BHLH48	AT2G42300
2	17645390	17645499	peak_1606	208	22.6654	Exon (AT2G42370.1/AT2G42370, exon 2 of 2)	2	17641784	17645835	4052	336	NA	AT2G42365
2	17736702	17736973	peak_1607	427	115.621	Exon (AT2G42600.1/AT2G42600, exon 7 of 11)	2	17734369	17738973	4605	2000	ATPPC2	AT2G42600
2	17739635	17739853	peak_1608	103	22.531	Promoter (<=1kb)	2	17734324	17739085	4762	-551	ATPPC2	AT2G42600
2	17759417	17759609	peak_1609	180	34.5823	Exon (AT2G42640.1/AT2G42640, exon 14 of 17)	2	17756140	17758468	2329	3278	MAX2	AT2G42620
2	17855504	17855894	peak_1610	243	94.7385	Promoter (<=1kb)	2	17856268	17858597	2330	-374	PRS4	AT2G42910
2	17891236	17891444	peak_1611	199	41.4671	Promoter (<=1kb)	2	17891503	17894635	3133	-59	ATPAO2	AT2G43020
2	17904842	17904942	peak_1612	221	22.0632	Distal Intergenic	2	17902484	17904443	1960	2359	ATPMEPCRD	AT2G43050
2	17905228	17905445	peak_1613	450	97.6476	Distal Intergenic	2	17902484	17904443	1960	2745	ATPMEPCRD	AT2G43050
2	17973903	17974116	peak_1614	150	31.9019	Exon (AT2G43240.1/AT2G43240, exon 5 of 15)	2	17970859	17975867	5009	1751	NA	AT2G43240
2	17985747	17986057	peak_1615	72	22.221	Promoter (<=1kb)	2	17983691	17985104	1414	-644	NA	AT2G43260
2	17987994	17988127	peak_1616	269	35.739	Promoter (1-2kb)	2	17985382	17986775	1394	-1220	NA	AT2G43261
2	17989706	17990283	peak_1617	167	96.4476	Promoter (<=1kb)	2	17989698	17991022	1325	9	NA	AT2G43280
2	18031382	18031524	peak_1618	143	20.3575	Promoter (<=1kb)	2	18025922	18031243	5322	-140	FPA	AT2G43410
2	18033586	18033863	peak_1619	77	21.4276	Exon (AT2G43420.1/AT2G43420, exon 5 of 12)	2	18031268	18035098	3831	1235	3BETAHSD/D3	AT2G43420
2	18099248	18099461	peak_1620	289	61.5941	Promoter (<=1kb)	2	18099238	18103345	4108	11	EMB2777	AT2G43650
2	18104330	18104624	peak_1621	230	67.5164	Promoter (<=1kb)	2	18103751	18104569	819	0	NA	AT2G43660
2	18107849	18108018	peak_1622	242	40.9683	Promoter (<=1kb)	2	18108349	18111827	3479	-331	IQD14	AT2G43680
2	18120407	18120603	peak_1623	148	29.0233	Intron (AT2G43710.1/AT2G43710, intron 1 of 2)	2	18119962	18122889	2928	446	SSI2	AT2G43710
2	18132577	18132859	peak_1624	118	33.3573	Promoter (<=1kb)	2	18129435	18132637	3203	0	OASB	AT2G43750
2	18197906	18197987	peak_1625	274	22.1916	Promoter (<=1kb)	2	18195953	18197687	1735	-220	ATHOL3	AT2G43940
2	18227462	18227561	peak_1626	208	20.586	Promoter (<=1kb)	2	18228473	18230549	2077	-912	NA	AT2G44065
2	18246388	18246581	peak_1627	189	36.4324	3' UTR	2	18245484	18248316	2833	1735	MLO15	AT2G44110
2	18276176	18276484	peak_1628	174	53.6531	Promoter (<=1kb)	2	18276210	18278627	2418	0	NA	AT2G44200
2	18309575	18309792	peak_1629	165	35.824	3' UTR	2	18309977	18310058	82	266	NA	AT2G44320
2	18316654	18316874	peak_1630	258	56.8182	5' UTR	2	18316278	18320789	4512	377	ATCS	AT2G44350
2	18318013	18318151	peak_1631	238	32.8222	Exon (AT2G44350.1/AT2G44350, exon 9 of 20)	2	18316278	18320789	4512	1736	ATCS	AT2G44350
2	18321548	18321741	peak_1632	132	25.4629	Promoter (<=1kb)	2	18320732	18321696	965	0	NA	AT2G44360
2	18330308	18330465	peak_1633	308	48.4269	Promoter (<=1kb)	2	18330473	18332913	2441	-8	NA	AT2G44420
2	18367456	18367532	peak_1634	305	23.1649	3' UTR	2	18364756	18367725	2970	2701	PEN2	AT2G44490
2	18410185	18410400	peak_1635	157	33.8017	Downstream (1-2kb)	2	18408695	18410053	1359	1491	NA	AT2G44600
2	18479933	18480117	peak_1636	308	56.606	Exon (AT2G44810.1/AT2G44810, exon 1 of 1)	2	18479053	18480197	1145	881	DAD1	AT2G44810
2	18568887	18569097	peak_1637	552	115.967	Promoter (<=1kb)	2	18569911	18569983	73	-814	NA	AT2G45020
2	18569908	18569974	peak_1638	1000	316.043	Promoter (<=1kb)	2	18569911	18569983	73	0	NA	AT2G45020
2	18583936	18584197	peak_1639	143	37.2686	3' UTR	2	18582872	18584083	1212	1065	GATA2	AT2G45050
2	18639791	18639919	peak_1640	203	26.0147	Promoter (<=1kb)	2	18637503	18639808	2306	0	GOS12	AT2G45200
2	18659710	18659843	peak_1641	210	27.982	Exon (AT2G45245.3/AT2G45245, exon 2 of 2)	2	18659422	18660655	1234	812	NA	AT2G45245
2	18698321	18698459	peak_1642	153	21.1255	Promoter (<=1kb)	2	18698592	18699514	923	-133	NA	AT2G45360
2	18702353	18702556	peak_1643	343	69.6736	Promoter (<=1kb)	2	18699428	18702054	2627	-300	NA	AT2G45380
2	18703503	18703734	peak_1644	272	62.8522	Promoter (<=1kb)	2	18703678	18703750	73	0	NA	AT2G45390
2	18716420	18716551	peak_1645	165	21.6192	Promoter (1-2kb)	2	18714574	18714729	156	-1692	NA	AT2G45412
2	18786971	18787195	peak_1646	153	34.351	Exon (AT2G45590.1/AT2G45590, exon 1 of 1)	2	18786658	18788988	2331	314	NA	AT2G45590
2	18814209	18814421	peak_1647	103	21.9122	Downstream (<1kb)	2	18807538	18811047	3510	-3163	AGL20	AT2G45660
2	18843281	18843378	peak_1648	413	40.0489	Exon (AT2G45750.1/AT2G45750, exon 1 of 5)	2	18842539	18845467	2929	743	NA	AT2G45750
2	18854189	18854398	peak_1649	236	49.2744	Downstream (<1kb)	2	18854555	18855184	630	786	NA	AT2G45780
2	18857369	18857492	peak_1650	199	24.5356	Exon (AT2G45790.1/AT2G45790, exon 8 of 10)	2	18855775	18858018	2244	1595	ATPMM	AT2G45790
2	18864628	18864968	peak_1651	188	63.7918	Promoter (<=1kb)	2	18862953	18864691	1739	0	DBP	AT2G45820
2	18908537	18908881	peak_1652	327	112.558	Promoter (<=1kb)	2	18904324	18907814	3491	-724	ASK20	AT2G45950
2	18938716	18938761	peak_1653	1000	790.85	Promoter (<=1kb)	2	18935301	18938447	3147	-270	ARID1	AT2G46040
2	18964682	18965085	peak_1654	298	120.164	Promoter (<=1kb)	2	18965313	18966603	1291	-228	RTNLB5	AT2G46170
2	18966291	18966497	peak_1655	141	29.0734	3' UTR	2	18965313	18967213	1901	979	RTNLB5	AT2G46170
2	18972613	18972651	peak_1656	1000	164.199	Promoter (<=1kb)	2	18973307	18974133	827	-656	NA	AT2G46192
2	18973356	18973694	peak_1657	98	33.1099	Promoter (<=1kb)	2	18973307	18974133	827	50	NA	AT2G46192
2	18986027	18986276	peak_1658	375	93.3551	Promoter (<=1kb)	2	18986133	18989947	3815	0	BAG6	AT2G46240
2	19003015	19003139	peak_1659	278	34.5007	3' UTR	2	19003457	19005505	2049	2366	TRIP-1	AT2G46280
2	19005142	19005410	peak_1660	118	31.6033	Promoter (<=1kb)	2	19003457	19005505	2049	95	TRIP-1	AT2G46280
2	19028322	19028499	peak_1661	204	36.0536	Promoter (<=1kb)	2	19028488	19029015	528	0	NA	AT2G46360
2	19049988	19050185	peak_1662	133	26.1779	Promoter (<=1kb)	2	19049172	19050341	1170	156	CPC	AT2G46410
2	19051043	19051193	peak_1663	152	22.7731	Promoter (<=1kb)	2	19049172	19050341	1170	-703	CPC	AT2G46410
2	19100529	19100695	peak_1664	141	23.3341	Distal Intergenic	2	19096768	19100272	3505	3762	CAS	AT2G46520
2	19159149	19159509	peak_1665	265	95.5219	Promoter (1-2kb)	2	19157902	19158042	141	-1108	NA	AT2G46662
2	19170045	19170242	peak_1666	147	29.0083	Distal Intergenic	2	19165416	19166949	1534	-3097	ATHB-7	AT2G46680
2	19189811	19190046	peak_1667	234	54.9152	Promoter (1-2kb)	2	19191935	19194849	2915	-1889	NA	AT2G46710
2	19192084	19192724	peak_1668	356	228.102	Promoter (<=1kb)	2	19191935	19194849	2915	150	NA	AT2G46710
2	19224386	19224551	peak_1669	122	20.1282	Promoter (1-2kb)	2	19220727	19222916	2190	-1471	NST1	AT2G46770
2	19264147	19264281	peak_1670	325	43.5183	Downstream (<1kb)	2	19264573	19266446	1874	2165	ATPAP14	AT2G46880
2	19288102	19288430	peak_1671	86	28.2992	Promoter (<=1kb)	2	19286658	19287581	924	-522	NA	AT2G46940
2	19297483	19297540	peak_1672	1000	846.905	Intron (AT2G46970.1/AT2G46970, intron 1 of 5)	2	19295490	19297826	2337	286	PIL1	AT2G46970
2	19299196	19299332	peak_1673	286	38.8704	Promoter (1-2kb)	2	19295490	19297826	2337	-1371	PIL1	AT2G46970
2	19299736	19299929	peak_1674	204	39.296	Promoter (1-2kb)	2	19295490	19297826	2337	-1911	PIL1	AT2G46970
2	19332693	19332918	peak_1675	222	49.9456	Promoter (<=1kb)	2	19331685	19332646	962	-48	NA	AT2G47050
2	19336773	19336914	peak_1676	168	23.6524	Promoter (<=1kb)	2	19336695	19340869	4175	79	SPL1	AT2G47070
2	19351358	19351556	peak_1677	220	43.5641	Exon (AT2G47140.1/AT2G47140, exon 2 of 3)	2	19350740	19352088	1349	532	SDR3B	AT2G47140
2	19352304	19352754	peak_1678	435	195.58	Promoter (<=1kb)	2	19350740	19352088	1349	-217	SDR3B	AT2G47140
2	19362715	19362910	peak_1679	308	60.0169	Promoter (1-2kb)	2	19357478	19361147	3670	-1569	BOR1	AT2G47160
2	19471248	19471417	peak_1680	275	46.513	Promoter (1-2kb)	2	19472681	19474314	1634	-1264	CAO	AT2G47450
2	19492428	19492618	peak_1681	503	95.5551	Promoter (<=1kb)	2	19492995	19498160	5166	-377	NA	AT2G47500
2	19540389	19540740	peak_1682	145	50.8526	Exon (AT2G47650.1/AT2G47650, exon 2 of 7)	2	19538610	19541473	2864	733	UXS4	AT2G47650
2	19557746	19557906	peak_1683	441	70.5979	Intron (AT2G47730.1/AT2G47730, intron 3 of 5)	2	19556624	19557139	516	1123	NA	AT2G47720
2	19558690	19558857	peak_1684	163	27.2099	Exon (AT2G47730.1/AT2G47730, exon 6 of 6)	2	19559855	19559925	71	1068	NA	AT2G47740
2	19574057	19574305	peak_1685	455	112.799	Promoter (<=1kb)	2	19574864	19580599	5736	-559	ATMRP4	AT2G47800
2	19586619	19586904	peak_1686	180	51.1908	Promoter (<=1kb)	2	19587137	19590747	3611	-233	NA	AT2G47820
2	19602484	19602712	peak_1687	138	31.432	Promoter (<=1kb)	2	19603339	19603650	312	-627	GRXC12	AT2G47870
2	19697639	19697878	peak_1688	186	44.5338	Promoter (<=1kb)	2	19689409	19696821	7413	-819	NA	AT2G48160
3	6476	6710	peak_1689	228	53.3708	Promoter (<=1kb)	3	6657	7772	1116	0	NA	AT3G01030
3	14688	14861	peak_1690	121	20.9691	Downstream (1-2kb)	3	13230	14675	1446	1459	MUB1	AT3G01050
3	45672	45892	peak_1691	185	40.7081	Promoter (<=1kb)	3	44045	45590	1546	-83	NA	AT3G01130
3	51864	52082	peak_1692	290	63.2796	Exon (AT3G01150.1/AT3G01150, exon 1 of 9)	3	51583	54506	2924	282	PTB	AT3G01150
3	87662	87876	peak_1693	151	32.2666	3' UTR	3	88054	89422	1369	1546	HIR3	AT3G01290
3	106427	106595	peak_1694	207	34.8006	Promoter (<=1kb)	3	106296	106436	141	0	NA	AT3G01319
3	119864	120017	peak_1695	165	25.2971	Promoter (<=1kb)	3	119618	119917	300	0	NA	AT3G01331
3	167557	167825	peak_1696	226	60.698	Exon (AT3G01435.1/AT3G01435, exon 3 of 4)	3	166619	168288	1670	463	MED11	AT3G01435
3	194710	194873	peak_1697	165	26.9089	Promoter (1-2kb)	3	190872	193537	2666	-1174	NA	AT3G01490
3	344603	344773	peak_1698	251	42.6296	Promoter (<=1kb)	3	344908	348847	3940	-135	NA	AT3G02030
3	349674	349888	peak_1699	350	74.9171	Promoter (<=1kb)	3	348167	350010	1844	122	SRG3	AT3G02040
3	351967	352139	peak_1700	328	56.4113	Exon (AT3G02050.1/AT3G02050, exon 5 of 9)	3	350616	354345	3730	1352	KUP3	AT3G02050
3	363662	363862	peak_1701	165	33.0778	Downstream (<1kb)	3	363881	365275	1395	1413	RPS19A	AT3G02080
3	373408	373679	peak_1702	305	82.6962	Promoter (<=1kb)	3	370762	373722	2961	43	scpl25	AT3G02110
3	389393	389571	peak_1703	163	28.9541	Promoter (1-2kb)	3	391057	392741	1685	-1486	PTF1	AT3G02150
3	391216	391487	peak_1704	395	107.119	Promoter (<=1kb)	3	391057	392758	1702	160	PTF1	AT3G02150
3	419247	419514	peak_1705	399	106.641	Promoter (<=1kb)	3	420108	420680	573	-594	NA	AT3G02242
3	430298	430454	peak_1706	137	21.3095	Downstream (<1kb)	3	423801	427061	3261	-3238	NA	AT3G02250
3	449485	449619	peak_1707	208	27.8639	Promoter (<=1kb)	3	430984	448489	17506	-997	BIG	AT3G02260
3	458129	458481	peak_1708	96	33.9597	Promoter (<=1kb)	3	458412	460910	2499	0	NA	AT3G02290
3	482089	482228	peak_1709	265	36.8562	Promoter (<=1kb)	3	482028	484147	2120	62	NA	AT3G02360
3	492253	492391	peak_1710	244	33.6957	Exon (AT3G02410.1/AT3G02410, exon 10 of 11)	3	489830	491587	1758	2424	NA	AT3G02400
3	508022	508324	peak_1711	215	64.9347	Promoter (<=1kb)	3	508886	511462	2577	-562	SAMDC	AT3G02470
3	510246	510425	peak_1712	208	37.2215	3' UTR	3	509117	511561	2445	1130	SAMDC	AT3G02470
3	511607	511788	peak_1713	202	36.6285	Promoter (<=1kb)	3	512312	513027	716	-524	NA	AT3G02480
3	545719	546070	peak_1714	214	74.9481	Promoter (<=1kb)	3	543346	545595	2250	-125	MEE31	AT3G02570
3	636784	636940	peak_1715	191	29.8655	Exon (AT3G02880.1/AT3G02880, exon 3 of 3)	3	638021	639055	1035	2115	GASA5	AT3G02885
3	690472	690630	peak_1716	195	30.7701	Promoter (1-2kb)	3	692056	695648	3593	-1426	NA	AT3G03060
3	737625	737707	peak_1717	276	22.6166	Exon (AT3G03200.1/AT3G03200, exon 2 of 6)	3	736141	738527	2387	820	anac045	AT3G03200
3	739459	739705	peak_1718	309	76.0342	Promoter (<=1kb)	3	736141	738527	2387	-933	anac045	AT3G03200
3	750936	751048	peak_1719	208	23.2892	Promoter (2-3kb)	3	746655	748600	1946	-2337	NA	AT3G03240
3	896381	896709	peak_1720	512	167.914	Distal Intergenic	3	889509	892162	2654	-4220	WOX11	AT3G03660
3	946280	946412	peak_1721	157	20.7273	Exon (AT3G03770.1/AT3G03770, exon 6 of 10)	3	945135	949038	3904	2626	NA	AT3G03770
3	979138	979222	peak_1722	326	27.3627	Promoter (<=1kb)	3	979379	979900	522	-157	NA	AT3G03828
3	986255	986354	peak_1723	698	69.1395	Promoter (<=1kb)	3	986948	990738	3791	-594	NA	AT3G03855
3	1054125	1054359	peak_1724	175	40.8978	Exon (AT3G04060.1/AT3G04060, exon 3 of 3)	3	1053366	1055163	1798	804	anac046	AT3G04060
3	1060898	1061030	peak_1725	167	22.0181	Downstream (<1kb)	3	1061526	1063103	1578	2073	anac047	AT3G04070
3	1065655	1065921	peak_1726	228	60.7513	Promoter (2-3kb)	3	1061526	1063103	1578	-2553	anac047	AT3G04070
3	1066542	1066668	peak_1727	204	25.759	Downstream (1-2kb)	3	1061526	1063103	1578	-3440	anac047	AT3G04070
3	1080597	1080981	peak_1728	104	39.9939	Promoter (<=1kb)	3	1080950	1083530	2581	0	GAPC	AT3G04120
3	1155522	1155597	peak_1729	350	26.239	Exon (AT3G04350.1/AT3G04350, exon 2 of 2)	3	1153727	1156776	3050	1179	NA	AT3G04350
3	1198625	1198947	peak_1730	288	92.7724	Intron (AT3G04485.1/AT3G04485, intron 2 of 3)	3	1198114	1200104	1991	512	NA	AT3G04485
3	1246608	1246898	peak_1731	205	59.4653	Promoter (<=1kb)	3	1246669	1250395	3727	0	NA	AT3G04605
3	1261309	1261453	peak_1732	394	56.7995	Promoter (<=1kb)	3	1260937	1261549	613	96	NA	AT3G04640
3	1281533	1281844	peak_1733	375	116.631	Exon (AT3G04715.1/AT3G04715, exon 1 of 1)	3	1281643	1282551	909	707	NA	AT3G04715
3	1295480	1295682	peak_1734	208	42.0025	Exon (AT3G04740.1/AT3G04740, exon 2 of 8)	3	1293807	1300714	6908	1674	SWP	AT3G04740
3	1303579	1303738	peak_1735	199	31.6916	Promoter (<=1kb)	3	1301391	1303376	1986	-204	PCMP-E81	AT3G04750
3	1316916	1317235	peak_1736	73	23.2022	Promoter (<=1kb)	3	1317260	1321294	4035	-25	ATNEK2	AT3G04810
3	1342443	1342603	peak_1737	204	32.575	Promoter (<=1kb)	3	1342608	1346387	3780	-5	ZDS	AT3G04870
3	1363258	1363445	peak_1738	186	34.726	Exon (AT3G04930.1/AT3G04930, exon 1 of 1)	3	1362905	1364799	1895	354	NA	AT3G04930
3	1369609	1369943	peak_1739	256	85.6425	Promoter (<=1kb)	3	1369114	1369532	419	-78	LCR18	AT3G04945
3	1423980	1424244	peak_1740	323	85.1937	Promoter (<=1kb)	3	1424093	1426000	1908	0	NA	AT3G05100
3	1429792	1429965	peak_1741	139	24.1007	Promoter (<=1kb)	3	1430471	1432778	2308	-506	ATGID1A	AT3G05120
3	1430333	1430615	peak_1742	81	22.7036	Promoter (<=1kb)	3	1430471	1432778	2308	0	ATGID1A	AT3G05120
3	1432636	1432781	peak_1743	201	29.1342	3' UTR	3	1430471	1432778	2308	2166	ATGID1A	AT3G05120
3	1489186	1489610	peak_1744	470	199.476	Promoter (<=1kb)	3	1489419	1491314	1896	0	NA	AT3G05220
3	1590996	1591317	peak_1745	227	72.9852	Promoter (<=1kb)	3	1591277	1591983	707	0	RALFL22	AT3G05490
3	1631363	1631460	peak_1746	208	20.1702	Exon (AT3G05620.1/AT3G05620, exon 1 of 2)	3	1629658	1631766	2109	306	PME22	AT3G05620
3	1648749	1648789	peak_1747	909	36.3602	Promoter (<=1kb)	3	1645680	1648573	2894	-177	AtRLP32	AT3G05650
3	1657300	1657428	peak_1748	241	30.7973	Downstream (<1kb)	3	1658271	1660306	2036	2878	NA	AT3G05675
3	1665474	1665580	peak_1749	314	33.2435	Intron (AT3G05680.2/AT3G05680, intron 18 of 28)	3	1658216	1660368	2153	-5107	NA	AT3G05675
3	1674247	1674522	peak_1750	217	59.6437	Exon (AT3G05685.1/AT3G05685, exon 2 of 4)	3	1673780	1674908	1129	386	NA	AT3G05685
3	1735524	1735750	peak_1751	335	75.6055	Promoter (<=1kb)	3	1732991	1735757	2767	7	INVH	AT3G05820
3	1736297	1736402	peak_1752	247	25.9685	Promoter (<=1kb)	3	1736677	1738664	1988	-275	NA	AT3G05830
3	1764091	1764356	peak_1753	206	54.6869	Promoter (<=1kb)	3	1761205	1763984	2780	-108	NA	AT3G05900
3	1824529	1824831	peak_1754	142	42.8145	Promoter (<=1kb)	3	1823099	1824216	1118	-314	NA	AT3G06035
3	1843331	1843500	peak_1755	154	25.9421	Promoter (<=1kb)	3	1843324	1843394	71	0	NA	AT3G06105
3	1920049	1920098	peak_1756	718	35.1846	Promoter (<=1kb)	3	1920033	1920104	72	6	NA	AT3G06335
3	1963011	1963168	peak_1757	128	20.0386	Distal Intergenic	3	1958901	1962344	3444	4111	NA	AT3G06433
3	1991956	1992150	peak_1758	156	30.3292	Exon (AT3G06483.1/AT3G06483, exon 2 of 6)	3	1990416	1992744	2329	594	PDK	AT3G06483
3	2101353	2101635	peak_1760	146	41.0497	Promoter (<=1kb)	3	2102402	2104906	2505	-767	NA	AT3G06660
3	2114789	2114974	peak_1761	119	22.0949	Promoter (<=1kb)	3	2114151	2114948	798	0	RPL29B	AT3G06680
3	2115096	2115314	peak_1762	197	42.9547	Promoter (<=1kb)	3	2114151	2114948	798	-149	RPL29B	AT3G06680
3	2115671	2115866	peak_1763	143	27.9292	Promoter (<=1kb)	3	2114151	2114948	798	-724	RPL29B	AT3G06680
3	2137395	2137620	peak_1764	165	37.2163	Promoter (<=1kb)	3	2134800	2137228	2429	-168	NA	AT3G06770
3	2138199	2138705	peak_1765	142	71.8885	Promoter (<=1kb)	3	2134800	2137228	2429	-972	NA	AT3G06770
3	2156037	2156287	peak_1766	197	49.2701	Promoter (<=1kb)	3	2156862	2157850	989	-575	NA	AT3G06840
3	2165639	2165853	peak_1767	103	22.0639	Promoter (1-2kb)	3	2167730	2169222	1493	-1877	NA	AT3G06868
3	2261461	2261553	peak_1768	286	26.3358	Exon (AT3G07140.1/AT3G07140, exon 1 of 5)	3	2261197	2263734	2538	265	NA	AT3G07140
3	2299819	2299887	peak_1769	1000	1171.98	Promoter (<=1kb)	3	2299774	2300267	494	46	NA	AT3G07230
3	2300088	2300241	peak_1770	239	36.5109	3' UTR	3	2299774	2300267	494	315	NA	AT3G07230
3	2329111	2329277	peak_1771	263	43.5938	Intron (AT3G07310.1/AT3G07310, intron 1 of 1)	3	2327818	2329801	1984	524	NA	AT3G07310
3	2354964	2355121	peak_1772	152	23.8126	5' UTR	3	2354721	2356854	2134	244	PUB9	AT3G07360
3	2437147	2437394	peak_1773	84	20.7354	Promoter (<=1kb)	3	2438132	2439883	1752	-738	NA	AT3G07640
3	2444192	2444356	peak_1774	128	20.9699	3' UTR	3	2441657	2444532	2876	2536	COL9	AT3G07650
3	2457083	2457225	peak_1775	244	34.6376	Promoter (<=1kb)	3	2457108	2459552	2445	0	NA	AT3G07690
3	2464029	2464367	peak_1776	84	28.4399	Promoter (<=1kb)	3	2459497	2463965	4469	-65	NA	AT3G07700
3	2492128	2492308	peak_1777	137	24.7325	Promoter (<=1kb)	3	2492273	2495750	3478	0	NA	AT3G07810
3	2571909	2572039	peak_1778	265	34.4584	Promoter (<=1kb)	3	2566443	2572151	5709	112	FRD3	AT3G08040
3	2631227	2631486	peak_1779	280	72.4333	Promoter (<=1kb)	3	2631130	2633166	2037	98	NA	AT3G08660
3	2638338	2638495	peak_1780	154	24.1524	Intron (AT3G08680.2/AT3G08680, intron 1 of 2)	3	2637592	2640838	3247	747	NA	AT3G08680
3	2706483	2706697	peak_1781	343	73.2991	Promoter (<=1kb)	3	2706632	2707993	1362	0	NA	AT3G08890
3	2845449	2845612	peak_1782	238	38.7965	Promoter (1-2kb)	3	2840477	2843781	3305	-1669	PYK10	AT3G09260
3	2875488	2875734	peak_1783	107	26.3548	Exon (AT3G09360.1/AT3G09360, exon 8 of 20)	3	2873449	2878591	5143	2040	NA	AT3G09360
3	2972380	2972560	peak_1784	377	67.8278	Promoter (<=1kb)	3	2972209	2974843	2635	172	NA	AT3G09690
3	2999209	2999429	peak_1785	161	35.4105	Promoter (1-2kb)	3	2996278	2998190	1913	-1020	LOG2	AT3G09770
3	3018024	3018166	peak_1786	148	20.9568	Promoter (1-2kb)	3	3019340	3023052	3713	-1174	CDC48	AT3G09840
3	3045221	3045316	peak_1787	247	23.4953	Promoter (<=1kb)	3	3038780	3044919	6140	-303	PIP5K9	AT3G09920
3	3054173	3054286	peak_1788	316	35.7101	Exon (AT3G09930.1/AT3G09930, exon 3 of 5)	3	3053260	3055410	2151	914	NA	AT3G09930
3	3063475	3063662	peak_1789	291	54.4106	Promoter (<=1kb)	3	3063774	3065575	1802	-112	NA	AT3G09970
3	3126704	3126908	peak_1790	206	42.0308	Distal Intergenic	3	3126023	3126619	597	682	NA	AT3G10116
3	3140048	3140424	peak_1791	196	73.6566	Promoter (<=1kb)	3	3137362	3139056	1695	-993	ATPAP16	AT3G10150
3	3165784	3166028	peak_1792	259	63.1773	Promoter (<=1kb)	3	3164075	3166038	1964	10	LYC	AT3G10230
3	3173076	3173273	peak_1793	300	59.1097	Promoter (<=1kb)	3	3171222	3172966	1745	-111	RTNLB8	AT3G10260
3	3203058	3203392	peak_1794	82	27.4205	Promoter (<=1kb)	3	3204013	3208022	4010	-621	PAL4	AT3G10340
3	3227441	3232342	peak_1795	1000	24950.9	Promoter (<=1kb)	3	3219523	3228933	9411	0	SEC8	AT3G10380
3	3280492	3280661	peak_1796	274	46.304	Downstream (<1kb)	3	3281362	3282032	671	1371	LGO	AT3G10525
3	3354393	3354633	peak_1797	95	22.7525	3' UTR	3	3354447	3356050	1604	1417	PME25	AT3G10720
3	3355294	3355588	peak_1798	140	41.2284	Exon (AT3G10720.1/AT3G10720, exon 2 of 3)	3	3354447	3356050	1604	462	PME25	AT3G10720
3	3373246	3373520	peak_1799	98	26.9647	Exon (AT3G10770.1/AT3G10770, exon 2 of 4)	3	3372264	3374271	2008	751	NA	AT3G10770
3	3382366	3382445	peak_1800	1000	129.614	Exon (AT3G10810.1/AT3G10810, exon 4 of 5)	3	3381848	3384509	2662	2064	NA	AT3G10810
3	3397934	3398158	peak_1801	236	52.8637	Exon (AT3G10850.1/AT3G10850, exon 6 of 7)	3	3397549	3399574	2026	1416	GLX2-2	AT3G10850
3	3415968	3416125	peak_1802	140	21.9488	3' UTR	3	3415969	3417724	1756	1599	RTNLB16	AT3G10915
3	3436353	3436665	peak_1803	168	52.4316	Promoter (<=1kb)	3	3433098	3436279	3182	-75	NA	AT3G10970
3	3441875	3442083	peak_1804	628	130.619	Promoter (<=1kb)	3	3442528	3443445	918	-445	SAG20	AT3G10985
3	3456006	3456122	peak_1805	187	21.7049	5' UTR	3	3455355	3457214	1860	652	DREB2B	AT3G11020
3	3474743	3475029	peak_1806	262	74.8178	Promoter (<=1kb)	3	3475002	3475604	603	0	LBD21	AT3G11090
3	3479482	3479750	peak_1807	76	20.4537	Promoter (<=1kb)	3	3479979	3480455	477	-229	ATL66	AT3G11110
3	3555137	3555337	peak_1808	133	26.5099	Promoter (<=1kb)	3	3551974	3554763	2790	-375	PIRL9	AT3G11330
3	3622708	3622757	peak_1809	847	41.5117	Promoter (<=1kb)	3	3622692	3622763	72	6	NA	AT3G11505
3	3647894	3648088	peak_1810	168	32.5669	Promoter (<=1kb)	3	3645022	3647542	2521	-353	TBL8	AT3G11570
3	3655405	3655730	peak_1811	280	90.8618	Distal Intergenic	3	3648924	3651332	2409	-4074	ARF32	AT3G11580
3	3661098	3661362	peak_1812	221	58.3724	Exon (AT3G11590.1/AT3G11590, exon 2 of 4)	3	3660377	3663734	3358	722	NA	AT3G11590
3	3670944	3671331	peak_1813	76	29.2494	Exon (AT3G11620.1/AT3G11620, exon 4 of 12)	3	3669319	3671839	2521	508	NA	AT3G11620
3	3739084	3739286	peak_1814	196	39.5777	Promoter (<=1kb)	3	3736400	3738257	1858	-828	PUB24	AT3G11840
3	3760725	3761077	peak_1815	131	46.222	Downstream (<1kb)	3	3758452	3760378	1927	2274	ANT1	AT3G11900
3	3772140	3772315	peak_1816	155	27.1096	Promoter (<=1kb)	3	3772311	3774887	2577	0	NA	AT3G11920
3	3821270	3821445	peak_1817	117	20.4706	5' UTR	3	3820352	3825765	5414	919	CPuORF20	AT3G12012
3	3825584	3826080	peak_1818	308	152.764	Promoter (<=1kb)	3	3826148	3834318	8171	-68	NA	AT3G12020
3	3847054	3847177	peak_1819	246	30.2577	Promoter (<=1kb)	3	3845211	3847274	2064	97	AtRGTB2	AT3G12070
3	3862955	3862992	peak_1820	1000	59.9538	Promoter (<=1kb)	3	3860285	3863050	2766	58	FAD2	AT3G12120
3	3885196	3885473	peak_1821	234	64.6857	Promoter (<=1kb)	3	3886183	3886992	810	-710	NA	AT3G12190
3	3997660	3997821	peak_1822	166	26.795	Promoter (2-3kb)	3	3994366	3995538	1173	-2123	OST4A	AT3G12587
3	4079349	4079531	peak_1823	291	53.0303	Promoter (<=1kb)	3	4078651	4079608	958	77	NA	AT3G12830
3	4134679	4135018	peak_1824	74	25.0805	Promoter (<=1kb)	3	4132528	4135134	2607	116	NA	AT3G12950
3	4146283	4146438	peak_1825	279	43.2024	Promoter (<=1kb)	3	4146499	4154895	8397	-61	HAC5	AT3G12980
3	4156854	4156955	peak_1826	327	32.9796	Exon (AT3G12990.3/AT3G12990, exon 4 of 8)	3	4156198	4157964	1767	657	RRP45a	AT3G12990
3	4161683	4161865	peak_1827	371	67.5536	Promoter (<=1kb)	3	4157967	4162064	4098	199	NA	AT3G13000
3	4178472	4178770	peak_1828	245	72.9506	Promoter (1-2kb)	3	4180573	4183975	3403	-1803	ECT5	AT3G13060
3	4184343	4184551	peak_1829	266	55.2638	Promoter (<=1kb)	3	4184569	4187084	2516	-18	NA	AT3G13062
3	4202578	4202716	peak_1830	152	21.0065	Promoter (1-2kb)	3	4196980	4201265	4286	-1314	ATMRP3	AT3G13080
3	4208003	4208137	peak_1831	166	22.198	Promoter (<=1kb)	3	4203013	4208171	5159	34	ATMRP8	AT3G13090
3	4228054	4228336	peak_1832	100	28.0596	Promoter (<=1kb)	3	4226654	4227377	724	-678	NA	AT3G13140
3	4233402	4233445	peak_1833	1000	72.8325	Intron (AT3G13170.1/AT3G13170, intron 4 of 14)	3	4231560	4234192	2633	747	ATSPO11-1	AT3G13170
3	4254318	4254533	peak_1834	246	52.8777	Promoter (<=1kb)	3	4254528	4254608	81	0	NA	AT3G13223
3	4304959	4305033	peak_1835	1000	97.302	Intron (AT3G13300.1/AT3G13300, intron 2 of 11)	3	4303874	4310213	6340	1086	VCS	AT3G13300
3	4306069	4306188	peak_1836	223	26.4857	Exon (AT3G13300.1/AT3G13300, exon 6 of 12)	3	4303874	4310213	6340	2196	VCS	AT3G13300
3	4312166	4312437	peak_1837	249	67.6118	Promoter (<=1kb)	3	4310608	4311441	834	-726	NA	AT3G13310
3	4314301	4314561	peak_1838	160	41.6422	Promoter (<=1kb)	3	4314529	4318351	3823	0	CAX2	AT3G13320
3	4424753	4424959	peak_1839	310	63.7865	Promoter (<=1kb)	3	4423349	4424883	1535	0	FUS9	AT3G13550
3	4437508	4437703	peak_1840	260	50.7256	Promoter (<=1kb)	3	4435316	4437334	2019	-175	NA	AT3G13590
3	4443928	4444124	peak_1841	134	26.2951	Promoter (<=1kb)	3	4445102	4447383	2282	-978	NA	AT3G13600
3	4504170	4504339	peak_1842	179	30.2835	Promoter (<=1kb)	3	4504270	4506236	1967	0	NA	AT3G13740
3	4505884	4506055	peak_1843	168	28.7787	3' UTR	3	4504276	4506311	2036	1609	NA	AT3G13740
3	4561017	4561180	peak_1844	445	72.5226	Promoter (<=1kb)	3	4561107	4561345	239	0	NA	AT3G13857
3	4571764	4571908	peak_1845	219	31.4673	Promoter (<=1kb)	3	4572180	4574490	2311	-272	PCMP-E89	AT3G13880
3	4579538	4579750	peak_1846	143	30.2451	Promoter (1-2kb)	3	4576744	4578027	1284	-1512	MYB26	AT3G13890
3	4621019	4621260	peak_1847	193	46.6055	Promoter (<=1kb)	3	4619038	4620262	1225	-758	NA	AT3G13980
3	4635867	4636174	peak_1848	86	26.5151	Promoter (<=1kb)	3	4636254	4640397	4144	-80	CID4	AT3G14010
3	4640939	4641101	peak_1849	395	64.0386	Promoter (1-2kb)	3	4642280	4644301	2022	-1179	NF-YA6	AT3G14020
3	4642142	4642489	peak_1850	152	52.7776	Promoter (<=1kb)	3	4642280	4644301	2022	0	NF-YA6	AT3G14020
3	4655720	4656049	peak_1851	179	58.8812	Downstream (<1kb)	3	4657046	4657601	556	1552	NA	AT3G14060
3	4667671	4667813	peak_1852	411	58.3538	5' UTR	3	4667374	4669183	1810	298	NA	AT3G14080
3	4668948	4669083	peak_1853	198	26.7878	3' UTR	3	4667374	4669183	1810	1575	NA	AT3G14080
3	4674309	4674462	peak_1854	147	22.5002	Exon (AT3G14100.1/AT3G14100, exon 6 of 12)	3	4672919	4676162	3244	1391	NA	AT3G14100
3	4678064	4678300	peak_1855	172	40.5147	Exon (AT3G14120.1/AT3G14120, exon 1 of 24)	3	4677813	4685666	7854	252	NA	AT3G14120
3	4716577	4716764	peak_1856	159	29.8167	Promoter (1-2kb)	3	4712574	4714653	2080	-1925	NA	AT3G14200
3	4739495	4739724	peak_1857	242	55.3299	Promoter (<=1kb)	3	4737146	4739141	1996	-355	RAP2.2	AT3G14230
3	4742201	4742265	peak_1858	345	22.0843	Exon (AT3G14240.1/AT3G14240, exon 1 of 1)	3	4741473	4744117	2645	1852	NA	AT3G14240
3	4742812	4742932	peak_1859	202	24.2321	Exon (AT3G14240.1/AT3G14240, exon 1 of 1)	3	4741473	4744117	2645	1185	NA	AT3G14240
3	4788996	4789163	peak_1860	222	37.039	Promoter (1-2kb)	3	4782757	4787236	4480	-1761	SRF7	AT3G14350
3	4951608	4951665	peak_1861	813	46.3365	Promoter (<=1kb)	3	4949385	4951346	1962	-263	PCMP-E31	AT3G14730
3	4959062	4959249	peak_1862	113	21.1262	5' UTR	3	4957334	4959704	2371	455	SWEET2	AT3G14770
3	4977928	4978079	peak_1863	224	33.809	Promoter (<=1kb)	3	4978726	4980241	1516	-647	NA	AT3G14820
3	4990676	4990814	peak_1864	273	37.6178	Exon (AT3G14840.2/AT3G14840, exon 12 of 24)	3	4988107	4994058	5952	2570	NA	AT3G14840
3	5017919	5018073	peak_1865	290	44.6428	Promoter (<=1kb)	3	5018275	5020273	1999	-202	NA	AT3G14920
3	5023023	5023276	peak_1866	154	38.9921	Promoter (1-2kb)	3	5025238	5029710	4473	-1962	ATPPC3	AT3G14940
3	5056057	5056242	peak_1867	188	34.7828	Promoter (<=1kb)	3	5056068	5058248	2181	0	mMDH2	AT3G15020
3	5059035	5059236	peak_1868	215	43.177	Promoter (2-3kb)	3	5061681	5064038	2358	-2445	TCP4	AT3G15030
3	5070966	5071190	peak_1869	222	49.6849	Exon (AT3G15070.1/AT3G15070, exon 5 of 7)	3	5069166	5070200	1035	1801	AtRABA1g	AT3G15060
3	5072890	5073054	peak_1870	191	31.2518	5' UTR	3	5070134	5073317	3184	263	NA	AT3G15070
3	5101088	5101283	peak_1871	624	121.602	Exon (AT3G15140.1/AT3G15140, exon 2 of 6)	3	5099532	5101781	2250	498	NA	AT3G15140
3	5105739	5105976	peak_1872	171	40.4551	Exon (AT3G15160.1/AT3G15160, exon 6 of 16)	3	5104367	5108473	4107	1373	NA	AT3G15160
3	5121509	5122016	peak_1873	268	135.718	Promoter (<=1kb)	3	5121422	5122562	1141	88	ATERF-4	AT3G15210
3	5164710	5164905	peak_1874	123	23.9962	Promoter (1-2kb)	3	5166206	5169151	2946	-1301	NA	AT3G15350
3	5192273	5192596	peak_1875	70	22.6008	Promoter (<=1kb)	3	5193228	5196591	3364	-632	NA	AT3G15380
3	5278307	5278478	peak_1876	487	83.2275	Promoter (<=1kb)	3	5275401	5277991	2591	-317	NA	AT3G15590
3	5283811	5283979	peak_1877	128	21.5756	Exon (AT3G15602.1/AT3G15602, exon 1 of 1)	3	5283446	5285767	2322	1788	NA	AT3G15602
3	5310911	5311022	peak_1878	204	22.6523	Promoter (<=1kb)	3	5309886	5310988	1103	0	NA	AT3G15670
3	5352647	5352972	peak_1879	343	111.589	Intron (AT3G15820.1/AT3G15820, intron 2 of 2)	3	5351071	5353728	2658	1577	ROD1	AT3G15820
3	5387629	5387799	peak_1880	505	85.812	Promoter (<=1kb)	3	5387444	5389690	2247	186	PCMP-E51	AT3G15930
3	5418029	5418215	peak_1881	162	30.2173	Intron (AT3G15980.4/AT3G15980, intron 1 of 25)	3	5411316	5418445	7130	230	NA	AT3G15980
3	5422466	5422611	peak_1882	179	25.9179	Distal Intergenic	3	5411363	5418541	7179	-3926	NA	AT3G15980
3	5426430	5426538	peak_1883	328	35.4081	Promoter (<=1kb)	3	5426987	5430880	3894	-449	SULTR3;4	AT3G15990
3	5439931	5440176	peak_1884	162	39.6549	Exon (AT3G16030.1/AT3G16030, exon 2 of 8)	3	5439609	5442802	3194	323	CES101	AT3G16030
3	5460052	5460580	peak_1885	138	72.7468	3' UTR	3	5459172	5460790	1619	881	ATRABG3C	AT3G16100
3	5464000	5464205	peak_1886	121	24.9022	Promoter (<=1kb)	3	5460793	5463760	2968	-241	ATPDIL1-6	AT3G16110
3	5556299	5556556	peak_1887	90	23.0296	Promoter (<=1kb)	3	5556710	5558589	1880	-154	APG	AT3G16370
3	5586315	5586499	peak_1888	117	21.5374	Intron (AT3G16440.1/AT3G16440, intron 2 of 3)	3	5585944	5587750	1807	372	ATMLP-300B	AT3G16440
3	5591741	5591954	peak_1889	149	31.7182	Promoter (<=1kb)	3	5592582	5595710	3129	-628	NA	AT3G16460
3	5610851	5611000	peak_1890	168	25.0501	Downstream (1-2kb)	3	5612500	5614410	1911	3410	PAP1	AT3G16500
3	5673735	5673834	peak_1891	241	23.8326	Exon (AT3G16650.1/AT3G16650, exon 11 of 17)	3	5671067	5675324	4258	2669	PRL2	AT3G16650
3	5683308	5683439	peak_1892	265	34.6681	Promoter (<=1kb)	3	5683336	5684245	910	0	NA	AT3G16680
3	5711913	5712207	peak_1893	73	21.5277	Exon (AT3G16785.1/AT3G16785, exon 2 of 20)	3	5711082	5719023	7942	832	PLDP1	AT3G16785
3	5742215	5742356	peak_1894	359	50.5559	Exon (AT3G16840.1/AT3G16840, exon 2 of 15)	3	5737886	5743144	5259	788	RH13	AT3G16840
3	5783837	5784069	peak_1895	113	26.2831	Exon (AT3G16940.1/AT3G16940, exon 7 of 10)	3	5781775	5786280	4506	2063	CMTA6	AT3G16940
3	5836649	5836956	peak_1896	304	93.3962	Promoter (<=1kb)	3	5837842	5838701	860	-886	NA	AT3G17110
3	5854798	5854953	peak_1897	250	38.8044	Promoter (<=1kb)	3	5853059	5854906	1848	0	RFC3	AT3G17170
3	5907569	5907947	peak_1898	354	133.912	5' UTR	3	5907234	5908893	1660	336	NA	AT3G17300
3	5954555	5954761	peak_1899	128	26.3953	Promoter (<=1kb)	3	5954887	5955444	558	-126	NA	AT3G17400
3	5972659	5972863	peak_1900	139	28.4479	Promoter (<=1kb)	3	5969565	5972502	2938	-158	NPSN13	AT3G17440
3	5975139	5975377	peak_1901	213	50.7062	Exon (AT3G17450.1/AT3G17450, exon 2 of 5)	3	5972671	5976118	3448	741	NA	AT3G17450
3	5976134	5976534	peak_1902	144	57.4215	Promoter (<=1kb)	3	5972671	5976118	3448	-17	NA	AT3G17450
3	5998574	5998781	peak_1903	217	44.9943	Downstream (<1kb)	3	5999289	6000370	1082	1589	NA	AT3G17520
3	6023205	6023407	peak_1904	125	25.2899	Promoter (<=1kb)	3	6023866	6024698	833	-459	HYH	AT3G17609
3	6025054	6025273	peak_1905	91	20.0364	Promoter (<=1kb)	3	6024913	6026443	1531	142	ATRBL14	AT3G17611
3	6100155	6100258	peak_1906	287	29.5194	Promoter (1-2kb)	3	6101789	6104650	2862	-1531	NA	AT3G17830
3	6123918	6124094	peak_1907	337	59.2749	Exon (AT3G17880.1/AT3G17880, exon 3 of 10)	3	6123409	6126281	2873	510	HIP	AT3G17880
3	6128372	6128608	peak_1908	204	48.2413	Promoter (<=1kb)	3	6128506	6133383	4878	0	NA	AT3G17900
3	6133816	6134066	peak_1909	128	32.0992	Exon (AT3G17910.1/AT3G17910, exon 2 of 6)	3	6133528	6136371	2844	289	SURF1	AT3G17910
3	6155870	6156042	peak_1910	147	25.3552	3' UTR	3	6154363	6157552	3190	1508	NMT1	AT3G18000
3	6197615	6197729	peak_1911	208	23.7051	Promoter (2-3kb)	3	6200524	6204644	4121	-2795	MYB4R1	AT3G18100
3	6267951	6268080	peak_1912	1000	236.586	Downstream (<1kb)	3	6268171	6268586	416	506	NA	AT3G18282
3	6280962	6281229	peak_1913	149	39.6836	Promoter (<=1kb)	3	6281204	6282306	1103	0	NA	AT3G18295
3	6290715	6290850	peak_1914	183	24.6459	Promoter (<=1kb)	3	6289227	6290383	1157	-333	NA	AT3G18320
3	6296113	6296315	peak_1915	204	41.1127	Promoter (<=1kb)	3	6296850	6300673	3824	-535	NA	AT3G18350
3	6346372	6346542	peak_1916	149	25.25	Downstream (2-3kb)	3	6341918	6343178	1261	-3195	ILR2	AT3G18485
3	6361604	6365400	peak_1917	1000	17567.4	3' UTR	3	6361176	6365615	4440	429	HDA15	AT3G18520
3	6373403	6373634	peak_1918	397	91.6654	Promoter (<=1kb)	3	6368010	6372568	4559	-836	MSH2	AT3G18524
3	6429366	6429574	peak_1919	420	87.2919	3' UTR	3	6429534	6430514	981	940	MKS1	AT3G18690
3	6452715	6452852	peak_1920	230	31.5512	Exon (AT3G18730.1/AT3G18730, exon 1 of 18)	3	6445852	6453159	7308	307	TSK	AT3G18730
3	6467421	6467599	peak_1921	161	28.5724	Distal Intergenic	3	6465825	6467175	1351	1597	ATL77	AT3G18773
3	6477265	6477380	peak_1922	208	23.9131	Promoter (<=1kb)	3	6477699	6479548	1850	-319	NA	AT3G18790
3	6518351	6518473	peak_1923	203	24.7875	Exon (AT3G18900.1/AT3G18900, exon 6 of 11)	3	6517181	6521019	3839	1171	NA	AT3G18900
3	6527494	6527810	peak_1924	78	24.5768	Exon (AT3G18940.1/AT3G18940, exon 5 of 7)	3	6526958	6529149	2192	1339	NA	AT3G18940
3	6555226	6555494	peak_1926	388	104.014	Promoter (<=1kb)	3	6553529	6555147	1619	-80	NA	AT3G19000
3	6553994	6554439	peak_1925	74	32.8357	Promoter (<=1kb)	3	6554531	6555657	1127	-92	NA	AT3G19002
3	6557684	6557887	peak_1927	131	26.6812	Promoter (<=1kb)	3	6556197	6557938	1742	51	NA	AT3G19010
3	6562736	6562982	peak_1928	239	58.8226	Promoter (<=1kb)	3	6562629	6563635	1007	108	NA	AT3G19025
3	6564095	6564249	peak_1929	151	23.2548	Promoter (<=1kb)	3	6563979	6564424	446	175	NA	AT3G19030
3	6575531	6575697	peak_1930	198	32.9246	Promoter (<=1kb)	3	6567157	6575282	8126	-250	TAF1	AT3G19040
3	6686425	6686611	peak_1931	130	24.1976	Promoter (<=1kb)	3	6687140	6690123	2984	-529	ABF4	AT3G19290
3	6713849	6714058	peak_1932	130	27.179	Downstream (<1kb)	3	6714392	6716099	1708	2041	PUB25	AT3G19380
3	6742267	6742413	peak_1933	328	47.8735	Intron (AT3G19440.1/AT3G19440, intron 7 of 9)	3	6740695	6743253	2559	1573	NA	AT3G19440
3	6748745	6748954	peak_1934	172	35.8512	Promoter (<=1kb)	3	6749485	6751017	1533	-531	NA	AT3G19470
3	6778578	6778735	peak_1935	173	27.1543	Promoter (1-2kb)	3	6780619	6783166	2548	-1884	NA	AT3G19540
3	6793406	6793495	peak_1936	250	22.2134	Promoter (<=1kb)	3	6793311	6794802	1492	96	NA	AT3G19560
3	6821097	6821292	peak_1937	283	55.1235	Promoter (<=1kb)	3	6820926	6823306	2381	172	MGT4	AT3G19640
3	6923127	6923248	peak_1938	194	23.5334	Promoter (1-2kb)	3	6917294	6921556	4263	-1572	NA	AT3G19895
3	6954083	6954288	peak_1939	153	31.4558	Exon (AT3G19960.2/AT3G19960, exon 19 of 27)	3	6958648	6961652	3005	-4360	NA	AT3G19970
3	6957913	6958136	peak_1940	200	44.6048	Promoter (<=1kb)	3	6958648	6961652	3005	-512	NA	AT3G19970
3	7002473	7002654	peak_1941	229	41.5081	Promoter (<=1kb)	3	6998238	7002404	4167	-70	ATTCP-1	AT3G20050
3	7094769	7095064	peak_1942	386	113.817	Promoter (1-2kb)	3	7092900	7093501	602	-1269	NA	AT3G20340
3	7103562	7103814	peak_1943	979	246.734	Promoter (<=1kb)	3	7103817	7104250	434	-3	NA	AT3G20362
3	7104003	7104698	peak_1944	1000	4711.09	Promoter (<=1kb)	3	7104309	7104392	84	0	NA	AT3G20365
3	7166944	7167238	peak_1945	396	116.474	Promoter (<=1kb)	3	7168132	7173597	5466	-894	POLGAMMA1	AT3G20540
3	7213201	7213387	peak_1946	409	76.0115	Promoter (<=1kb)	3	7210407	7213299	2893	0	BHLH123	AT3G20640
3	7259890	7260299	peak_1947	313	127.989	Promoter (<=1kb)	3	7256656	7259854	3199	-37	NA	AT3G20760
3	7278980	7279332	peak_1948	699	246.083	Promoter (1-2kb)	3	7280878	7282177	1300	-1546	NA	AT3G20820
3	7280018	7280204	peak_1949	271	50.4615	Promoter (<=1kb)	3	7280878	7282177	1300	-674	NA	AT3G20820
3	7293939	7294317	peak_1950	57	21.5634	Distal Intergenic	3	7300675	7303693	3019	-6358	PLT1	AT3G20840
3	7324963	7325149	peak_1951	111	20.6027	Promoter (<=1kb)	3	7323984	7324670	687	-294	NA	AT3G20900
3	7354734	7354904	peak_1952	156	26.5126	Exon (AT3G20975.1/AT3G20975, exon 1 of 1)	3	7353907	7355339	1433	435	NA	AT3G20978
3	7396364	7396648	peak_1953	95	26.9438	Promoter (1-2kb)	3	7391438	7395041	3604	-1324	ABCG15	AT3G21090
3	7411055	7411256	peak_1954	361	72.6057	Exon (AT3G21140.1/AT3G21140, exon 3 of 9)	3	7409442	7412225	2784	969	NA	AT3G21140
3	7444007	7444248	peak_1955	199	47.9261	Exon (AT3G21215.1/AT3G21215, exon 4 of 9)	3	7441835	7445303	3469	1055	NA	AT3G21215
3	7453918	7454034	peak_1956	181	20.9938	Promoter (1-2kb)	3	7448040	7452000	3961	-1919	4CL5	AT3G21230
3	7456946	7457097	peak_1957	286	43.2251	Exon (AT3G21240.1/AT3G21240, exon 1 of 4)	3	7454269	7457379	3111	282	4CL2	AT3G21240
3	7486770	7486987	peak_1958	231	50.1835	Promoter (2-3kb)	3	7489236	7492602	3367	-2249	NA	AT3G21295
3	7640905	7641143	peak_1959	124	29.4141	Exon (AT3G21690.1/AT3G21690, exon 4 of 7)	3	7638663	7642205	3543	2243	NA	AT3G21690
3	7692337	7692540	peak_1960	356	72.2696	Promoter (<=1kb)	3	7688434	7691504	3071	-834	ATXR2	AT3G21820
3	7706838	7706994	peak_1961	280	43.6764	Promoter (<=1kb)	3	7706748	7708093	1346	91	COL12	AT3G21880
3	7756993	7757126	peak_1962	286	38.0725	Exon (AT3G22020.1/AT3G22020, exon 2 of 3)	3	7756577	7757491	915	417	NA	AT3G22020
3	7766568	7766798	peak_1963	212	48.8486	Promoter (<=1kb)	3	7767433	7768526	1094	-635	NA	AT3G22053
3	7803432	7803710	peak_1964	83	23.1747	Promoter (1-2kb)	3	7801744	7802408	665	-1025	NA	AT3G22136
3	7817004	7817137	peak_1965	205	27.3219	Downstream (<1kb)	3	7817857	7818985	1129	1848	NA	AT3G22160
3	7849556	7850217	peak_1966	1000	708.756	Promoter (<=1kb)	3	7849841	7850289	449	0	NA	AT3G22232
3	7852859	7852973	peak_1967	670	76.3353	Promoter (<=1kb)	3	7852903	7853476	574	0	NA	AT3G22234
3	7859557	7860326	peak_1968	1000	2196.43	Promoter (<=1kb)	3	7859877	7860331	455	0	NA	AT3G22237
3	7861908	7862065	peak_1969	973	152.709	Promoter (<=1kb)	3	7861995	7862568	574	0	NA	AT3G22238
3	7905775	7906118	peak_1970	131	44.8045	Promoter (<=1kb)	3	7906791	7908740	1950	-673	AOX1A	AT3G22370
3	7909999	7910332	peak_1971	407	135.521	Promoter (2-3kb)	3	7912905	7919484	6580	-2573	TIC	AT3G22380
3	7911909	7912071	peak_1972	173	28.0756	Promoter (<=1kb)	3	7912905	7919484	6580	-834	TIC	AT3G22380
3	7915148	7915296	peak_1973	188	27.8699	Exon (AT3G22380.1/AT3G22380, exon 7 of 12)	3	7912905	7919510	6606	2244	TIC	AT3G22380
3	7918914	7919050	peak_1974	291	39.5174	3' UTR	3	7912905	7919510	6606	6010	TIC	AT3G22380
3	7936821	7937006	peak_1975	385	71.2388	Promoter (1-2kb)	3	7933167	7935808	2642	-1014	NA	AT3G22410
3	7945270	7945385	peak_1976	286	32.9198	Promoter (1-2kb)	3	7946526	7949074	2549	-1141	WNK2	AT3G22420
3	7968850	7968987	peak_1977	254	34.8028	Intron (AT3G22480.1/AT3G22480, intron 1 of 1)	3	7968177	7969629	1453	674	PDF2	AT3G22480
3	7994507	7994689	peak_1978	128	23.2714	Promoter (<=1kb)	3	7995486	7996636	1151	-797	NA	AT3G22555
3	8086154	8086378	peak_1979	222	49.6689	Promoter (<=1kb)	3	8084447	8085560	1114	-595	ELIP1	AT3G22840
3	8126507	8126618	peak_1980	249	27.6909	Promoter (<=1kb)	3	8124083	8125931	1849	-577	CML11	AT3G22930
3	8159504	8159698	peak_1981	236	45.8415	Downstream (<1kb)	3	8160156	8163316	3161	3618	NA	AT3G22980
3	8177882	8177998	peak_1982	207	24.0474	Exon (AT3G23020.1/AT3G23020, exon 1 of 1)	3	8177215	8179743	2529	1745	NA	AT3G23020
3	8180131	8180298	peak_1983	141	23.5351	Promoter (<=1kb)	3	8177215	8179743	2529	-389	NA	AT3G23020
3	8192115	8192276	peak_1984	197	31.6565	Promoter (2-3kb)	3	8194679	8197153	2475	-2403	IAA7	AT3G23050
3	8218555	8218638	peak_1985	280	23.2791	Promoter (1-2kb)	3	8214301	8217087	2787	-1469	NA	AT3G23090
3	8235586	8235818	peak_1986	549	127.333	Promoter (<=1kb)	3	8236161	8236246	86	-343	MIR173	AT3G23125
3	8270056	8270280	peak_1987	131	29.3193	Promoter (<=1kb)	3	8269716	8269859	144	-198	NA	AT3G23171
3	8297200	8297455	peak_1988	310	79.1374	Downstream (2-3kb)	3	8295644	8296604	961	1557	ERF1	AT3G23240
3	8316558	8316603	peak_1989	1000	56.7094	Promoter (<=1kb)	3	8316436	8320337	3902	123	NA	AT3G23270
3	8329278	8329506	peak_1990	101	23.0614	Distal Intergenic	3	8326825	8328132	1308	2454	LSH4	AT3G23290
3	8331902	8332177	peak_1991	137	37.5806	Promoter (<=1kb)	3	8333025	8336146	3122	-848	NA	AT3G23300
3	8349270	8349447	peak_1992	178	31.5669	Promoter (1-2kb)	3	8350803	8353959	3157	-1356	ckl10	AT3G23340
3	8407033	8407071	peak_1993	1000	187.812	Promoter (2-3kb)	3	8404358	8404684	327	-2350	EDA6	AT3G23440
3	8414092	8414159	peak_1994	1000	541.679	Promoter (<=1kb)	3	8414710	8418165	3456	-551	NA	AT3G23470
3	8426078	8426245	peak_1995	122	20.3837	Promoter (1-2kb)	3	8427660	8433314	5655	-1415	NA	AT3G23510
3	8443365	8443617	peak_1996	269	67.882	Promoter (<=1kb)	3	8443445	8448070	4626	0	NA	AT3G23540
3	8445110	8445301	peak_1997	125	23.8402	Promoter (<=1kb)	3	8444938	8448070	3133	173	NA	AT3G23540
3	8455977	8456225	peak_1998	314	77.8391	Exon (AT3G23560.1/AT3G23560, exon 2 of 7)	3	8454116	8456681	2566	456	ALF5	AT3G23560
3	8460172	8460415	peak_1999	244	59.2826	Promoter (<=1kb)	3	8460045	8462815	2771	128	RNR2	AT3G23580
3	8480143	8480306	peak_2000	231	37.6546	Promoter (<=1kb)	3	8480025	8482157	2133	119	NA	AT3G23620
[truncated: 1,925 more rows]
