# Supplementary material for: Arabidopsis histone H3 lysine 9 methyltransferases KYP/SUVH5/6 are involved in leaf development by interacting with AS1-AS2 to repress KNAT1 and KNAT2
Source: Commun Biol. 2023 Feb 24;6:219. doi: 10.1038/s42003-023-04607-6 (PMC9958104; doi:10.1038/s42003-023-04607-6)
Supplement: Supplementary file 5 — Supplementary Data 2 [file 42003_2023_4607_MOESM5_ESM.xlsx]

## Sheet: Fig 1E
	normal	slightly defective	strongly defective	Total
WT	36	4	0	40
hda6	33	15	0	48
kyp	37	7	0	44
hda6/kyp	30	26	0	56
kyp/suvh5/6	37	5	0	42
hda6/kyp/suvh5/6	9	6	25	40

## Sheet: Fig 3A
	1	2	3		r1	r2	r3		average	std
	KNAT1
WT	8.00586	4.5297	6.63456		1.25287	0.708869	1.03827		1	0.27401
hda6	10.7479	9.26986	11.2879		1.68198	1.45067	1.76648		1.63305	0.163491
kyp	11.4321	14.8137	16.4716		1.78905	2.31825	2.57771		2.22833	0.401944
hda6/kyp	11.341	11.0968	12.8204		1.7748	1.73658	2.00632		1.83923	0.145955
suvh4/5/6	12.0996	10.8587	10.8221		1.89351	1.69932	1.69359		1.76214	0.113802
hda6/suvh4/5/6	15.4607	16.1432	19.3193		2.4195	2.52631	3.02335		2.65639	0.322254
	KNAT2
WT	1.05669	1.39474	1.6358		0.775601	1.02373	1.20067		1	0.213525
hda6	1.8091	1.48694	1.39887		1.32787	1.0914	1.02676		1.14868	0.158514
kyp	1.91022	1.54322	1.32934		1.40209	1.13271	0.975728		1.17017	0.215634
hda6/kyp	2.29024	1.90187	2.3499		1.68102	1.39596	1.72481		1.6006	0.178568
suvh4/5/6	2.11129	2.0204	2.15409		1.54967	1.48296	1.58109		1.5379	0.05011
hda6/suvh4/5/6	2.51383	2.47112	2.77896		1.84513	1.81378	2.03974		1.89955	0.122412
	KNAT6
WT	0.326891	0.482968	0.538303		0.727415	1.07473	1.19786		1	0.243962
hda6	0.311635	0.720188	0.761646		0.693467	1.6026	1.69485		1.33031	0.553445
kyp	0.890041	0.632878	0.54132		1.98057	1.40831	1.20457		1.53115	0.402316
hda6/kyp	0.997236	1.02743	0.715945		2.2191	2.28628	1.59316		2.03285	0.38226
suvh4/5/6	0.722524	0.718698	1.01668		1.6078	1.59928	2.26238		1.82315	0.380403
hda6/suvh4/5/6	1.10512	1.4765	1.12353		2.45916	3.28558	2.50013		2.74829	0.465758
	STM
WT	3.28171	3.61768	3.84743		0.916097	1.00988	1.07402		1	0.0794233
hda6	2.31691	2.77572	3.08559		0.646771	0.774847	0.861349		0.760989	0.107958
kyp	3.55171	4.57897	4.94322		0.991468	1.27823	1.37991		1.21654	0.201436
hda6/kyp	4.9703	4.20458	6.05705		1.38747	1.17372	1.69084		1.41734	0.259851
suvh4/5/6	3.61422	5.07248	4.47112		1.00892	1.41599	1.24812		1.22434	0.204577
hda6/suvh4/5/6	4.72858	4.47993	4.22348		1.31999	1.25058	1.17899		1.24986	0.0705037

## Sheet: Fig 3C
	H3K9me2/H3										relative enrichment
	1	2	3	4	5	6	7	8	9		r1	r2	r3	r4	r5	r6	r7	r8	r9	average	std
	ACT2									7.44543e-05
WT	0.00058295	0.000607706	0.000409361	0.000658322	0.000686278	0.000462288	0.000733421	0.000764567	0.000515025	1	7.82963	8.16212	5.49814	8.84195	9.21743	6.20902	9.85062	10.2689	6.91733	1	0.437397
hda6	0.000920599	0.000870939	0.000514287	0.000729608	0.000690252	0.000407591	0.000703213	0.00066528	0.000392846	0.972376	12.7159	12.0299	7.10364	10.0778	9.53418	5.6299	9.71321	9.18926	5.42622	1	0.371155
kyp	0.00141589	0.00168378	0.00160403	0.000951301	0.00113129	0.00107771	0.00149573	0.00177874	0.00169449	2.01657	9.43028	11.2146	10.6834	6.33599	7.53481	7.17794	9.96211	11.847	11.2859	1	0.29088
hda6/kyp	0.000733996	0.00179483	0.00151976	0.000529736	0.00129535	0.00109683	0.000540911	0.00132268	0.00111997	2.55509	3.85832	9.43466	7.98876	2.7846	6.80913	5.7656	2.84335	6.95279	5.88724	1	0.317528
suvh4/5/6	0.0013279	0.00133713	0.00194416	0.00129657	0.00130559	0.0018983	0.00121891	0.00122739	0.00178459	2.57222	6.93371	6.98194	10.1515	6.77015	6.81724	9.91208	6.36463	6.4089	9.31837	1	0.262222
hda6/suvh4/5/6	0.00175961	0.00206373	0.00210709	0.0015042	0.00176418	0.00180124	0.0013491	0.00158227	0.00161552	2.72148	8.68402	10.1849	10.3989	7.42352	8.70656	8.8895	6.65806	7.80881	7.97289	1	0.360002
	KNAT1 X									0.004618
WT	0.00458139	0.00497875	0.00451831	0.00442533	0.00480916	0.0043644	0.00451831	0.00491021	0.00445611	1	0.992072	1.07812	0.978414	0.958279	1.04139	0.945086	0.978414	1.06328	0.964944	1	0.0484769
hda6	0.00497875	0.00759887	0.004044	0.00494436	0.00754638	0.00401607	0.00501338	0.00765172	0.00407213	0.972376	1.10875	1.69224	0.900583	1.10109	1.68055	0.894362	1.11646	1.70401	0.906847	1.23388	0.355494
kyp	0.00410046	0.00587987	0.00634572	0.00304361	0.0043644	0.00471019	0.00372124	0.00533609	0.00575886	2.01657	0.440317	0.631394	0.681419	0.32683	0.46866	0.505791	0.399596	0.573002	0.6184	0.516157	0.118228
hda6/kyp	0.00412898	0.0065695	0.00522628	0.00398833	0.00634572	0.00504825	0.00407213	0.00647906	0.00515433	2.55509	0.349931	0.556766	0.442928	0.338011	0.537801	0.42784	0.345114	0.549101	0.43683	0.442702	0.0885442
suvh4/5/6	0.0067542	0.00445611	0.00630189	0.00670754	0.00442533	0.00625836	0.00680118	0.0044871	0.00634572	2.57222	0.568606	0.37514	0.530528	0.564678	0.372549	0.526863	0.572561	0.377749	0.534218	0.491432	0.0888102
hda6/suvh4/5/6	0.00458139	0.00427458	0.00564035	0.00340059	0.00317286	0.00418662	0.0041577	0.00387927	0.00511872	2.72148	0.364534	0.340122	0.448794	0.27058	0.25246	0.333123	0.330822	0.308667	0.407289	0.339599	0.0618064
	KNAT1 Y									0.0295044
WT	0.0260965	0.0264608	0.0328036	0.0246888	0.0250334	0.0310341	0.0303955	0.0308198	0.0382075	1	0.884494	0.896841	1.11182	0.836782	0.848463	1.05185	1.0302	1.04458	1.29497	1	0.149452
hda6	0.0297699	0.0228763	0.0227183	0.0575117	0.0441942	0.0438889	0.046714	0.0358968	0.0356489	0.972376	1.03766	0.797379	0.791871	2.00463	1.54043	1.52979	1.62827	1.25122	1.24258	1.31376	0.40288
kyp	0.03983	0.0651541	0.0418102	0.0295643	0.0483614	0.0310341	0.0361465	0.0591286	0.0379436	2.01657	0.669437	1.09507	0.702719	0.496897	0.812827	0.521601	0.607527	0.993795	0.637731	0.7264	0.204725
hda6/kyp	0.0457527	0.0529216	0.0432847	0.0432847	0.0500669	0.0409498	0.0532897	0.0616395	0.0504151	2.55509	0.606908	0.702003	0.57417	0.57417	0.664136	0.543198	0.706886	0.817647	0.668755	0.650875	0.0861355
suvh4/5/6	0.0185814	0.0376815	0.023357	0.04	0.0727958	0.0451228	0.03	0.0591286	0.0366511	2.57222	0.244839	0.496514	0.307766	0.527064	0.959202	0.594565	0.395298	0.779114	0.482937	0.524681	0.226035
hda6/suvh4/5/6	0.0314674	0.0551689	0.0960547	0.023357	0.0409498	0.0712977	0.0285572	0.0500669	0.0871715	2.72148	0.391893	0.687071	1.19626	0.290887	0.509987	0.887939	0.35565	0.62353	1.08563	0.669872	0.325026
	KNAT1 P									0.0566721
WT	0.0511189	0.0567199	0.0540336	0.0366511	0.0406669	0.0387409	0.0733022	0.0813339	0.0774817	1	0.902011	1.00084	0.953442	0.646722	0.717583	0.683597	1.29344	1.43517	1.36719	1	0.301404
hda6	0.0693481	0.0518325	0.0665231	0.0758872	0.0567199	0.0727958	0.0656073	0.0490365	0.0629347	0.972376	1.25844	0.940586	1.20717	1.3771	1.02928	1.321	1.19055	0.889848	1.14205	1.15067	0.167202
kyp	0.0483614	0.072293	0.0642571	0.0248605	0.0371627	0.0330318	0.0230355	0.0344345	0.0306069	2.01657	0.423171	0.632577	0.562261	0.217534	0.325181	0.289034	0.201564	0.301308	0.267816	0.357827	0.15114
hda6/kyp	0.0297699	0.0555527	0.0412346	0.0213444	0.03983	0.0295643	0.0426888	0.07966	0.0591286	2.55509	0.20559	0.383645	0.284765	0.147404	0.275065	0.20417	0.294807	0.55013	0.40834	0.305991	0.124116
suvh4/5/6	0.0451228	0.0438889	0.0441942	0.0241807	0.0235195	0.0236831	0.0518325	0.0504151	0.0507658	2.57222	0.309541	0.301076	0.30317	0.165879	0.161343	0.162465	0.355569	0.345846	0.348251	0.272571	0.0843943
hda6/suvh4/5/6	0.0245183	0.0222508	0.0270168	0.0289559	0.026278	0.0319066	0.036906	0.0334929	0.0406669	2.72148	0.15897	0.144268	0.17517	0.187742	0.17038	0.206874	0.239289	0.217159	0.263674	0.195947	0.039092
	KNAT1 S									0.100452
WT	0.10083	0.148651	0.11744	0.0774817	0.114229	0.0902456	0.0708052	0.104386	0.08	1	1.00376	1.47982	1.16912	0.77133	1.13715	0.898394	0.704866	1.03916	0.796399	1	0.239368
hda6	0.11908	0.124137	0.11908	0.116629	0.121582	0.116629	0.127627	0.133046	0.127627	0.972376	1.21912	1.27089	1.21912	1.19403	1.24473	1.19403	1.30662	1.3621	1.30662	1.25405	0.0580576
kyp	0.0379436	0.0273939	0.026278	0.0390103	0.0281641	0.0270168	0.0390103	0.0281641	0.0270168	2.01657	0.187312	0.135233	0.129724	0.192578	0.139035	0.133371	0.192578	0.139035	0.133371	0.153164	0.028042
hda6/kyp	0.100134	0.10083	0.0927827	0.0651541	0.0656073	0.060371	0.0791098	0.07966	0.0733022	2.55509	0.390135	0.392849	0.361495	0.25385	0.255615	0.235214	0.308223	0.310367	0.285596	0.309526	0.0592503
suvh4/5/6	0.0532897	0.0486978	0.0703162	0.0616395	0.0563282	0.0813339	0.0607909	0.0555527	0.0802141	2.57222	0.206241	0.18847	0.272137	0.238557	0.218001	0.314777	0.235272	0.214999	0.310444	0.243656	0.0450807
hda6/suvh4/5/6	0.0727958	0.0683934	0.0708052	0.0683934	0.0642571	0.0665231	0.0629347	0.0591286	0.0612138	2.72148	0.266282	0.250178	0.259001	0.250178	0.235048	0.243337	0.230211	0.216288	0.223916	0.240946	0.0164937
	KNAT2 X									0.00307293
WT	0.00263559	0.00350187	0.0028444	0.00246513	0.00327538	0.00266044	0.00301462	0.00400548	0.00325346	1	0.857679	1.13959	0.925632	0.802209	1.06588	0.865766	0.981024	1.30347	1.05875	1	0.159161
hda6	0.00135026	0.00246782	0.00260853	0.00134912	0.00246573	0.00260632	0.00120925	0.0022101	0.00233612	0.972376	0.451887	0.825897	0.872988	0.451505	0.825199	0.87225	0.404697	0.73965	0.781823	0.618487	0.175796
kyp	0.00321038	0.00118324	0.00253633	0.00342341	0.00126176	0.00270464	0.00308462	0.00113689	0.00243698	2.01657	0.518073	0.190945	0.409299	0.55245	0.203615	0.436458	0.497779	0.183465	0.393266	0.320361	0.12497
hda6/kyp	0.00280787	0.00246139	0.0030094	0.00261653	0.00229366	0.00280433	0.00267408	0.00234412	0.00286601	2.55509	0.357617	0.313489	0.383284	0.333248	0.292127	0.357166	0.340578	0.298552	0.365022	0.470093	0.0435062
suvh4/5/6	0.00445657	0.00369592	0.00369592	0.00354129	0.00293686	0.00293686	0.00365764	0.00303335	0.00303335	2.57222	0.563819	0.467586	0.467586	0.448022	0.371554	0.371554	0.462743	0.383762	0.383762	0.455213	0.0670729
hda6/suvh4/5/6	0.00136882	0.00124223	0.00128604	0.0013606	0.00123477	0.00127832	0.00117246	0.00106403	0.00110156	2.72148	0.163678	0.14854	0.153779	0.162695	0.147648	0.152855	0.140198	0.127232	0.131719	0.14003	0.0119767
	KNAT2 Y									0.00454626
WT	0.003616	0.00525756	0.00470565	0.00350311	0.00509342	0.00455874	0.00377649	0.00549091	0.0049145	1	0.795378	1.15646	1.03506	0.770546	1.12035	1.00274	0.830679	1.20778	1.081	1	0.163219
hda6	0.00445064	0.00354065	0.00369101	0.00510887	0.00406429	0.00423689	0.00554076	0.00440788	0.00459506	0.972376	1.00678	0.80093	0.834942	1.15568	0.919383	0.958425	1.25337	0.997105	1.03945	0.890698	0.128408
kyp	0.0030814	0.00341902	0.00363911	0.00280728	0.00311488	0.00331538	0.00276273	0.00306544	0.00326276	2.01657	0.336109	0.372936	0.396942	0.306209	0.33976	0.361631	0.301349	0.334368	0.355891	0.29385	0.026083
hda6/kyp	0.00175252	0.0022337	0.00236106	0.00180422	0.00229959	0.0024307	0.0019487	0.00248374	0.00262536	2.55509	0.15087	0.192293	0.203257	0.15532	0.197965	0.209253	0.167759	0.213819	0.22601	0.265345	0.0371451
suvh4/5/6	0.00258088	0.00165619	0.00209633	0.00256233	0.00164428	0.00208126	0.00335298	0.00215165	0.00272347	2.57222	0.220701	0.141627	0.179265	0.219114	0.140609	0.177976	0.286726	0.183996	0.232894	0.207021	0.0488359
hda6/suvh4/5/6	0.00231468	0.0025683	0.00180352	0.00214973	0.00238527	0.00167499	0.00164238	0.00182233	0.00127968	2.72148	0.187082	0.20758	0.145768	0.17375	0.192787	0.13538	0.132743	0.147288	0.103429	0.150304	0.0320907
	KNAT2 P									0.00155028
WT	0.00256935	0.00134855	0.00150671	0.00229731	0.00120576	0.00134718	0.00174193	0.000914265	0.0010215	1	1.65734	0.86987	0.971895	1.48186	0.777768	0.868991	1.12362	0.589741	0.65891	1	0.362026
hda6	0.00187162	0.0020199	0.0020199	0.00180461	0.00194758	0.00194758	0.00188039	0.00202937	0.00202937	0.972376	1.24157	1.33994	1.33994	1.19712	1.29196	1.29196	1.24739	1.34622	1.34622	1.15656	0.0489587
kyp	0.00157441	0.00174692	0.00133313	0.00165168	0.00183265	0.00139855	0.00146095	0.00162102	0.00123705	2.01657	0.50361	0.55879	0.426429	0.528325	0.586214	0.447357	0.467315	0.518519	0.395697	0.419432	0.0535858
hda6/kyp	0.00126207	0.00136206	0.000997089	0.00127989	0.00138129	0.00101116	0.0013097	0.00141346	0.00103472	2.55509	0.318616	0.343859	0.25172	0.323113	0.348712	0.255272	0.330639	0.356835	0.261218	0.431278	0.0587826
suvh4/5/6	0.0015029	0.00165605	0.00133584	0.00145749	0.00160601	0.00129548	0.0012368	0.00136284	0.00109932	2.57222	0.376885	0.415291	0.334991	0.365498	0.402744	0.32487	0.310156	0.341762	0.27568	0.365513	0.0467979
hda6/suvh4/5/6	0.00123536	0.000803814	0.000849646	0.00127606	0.000830294	0.000877636	0.00130919	0.000851852	0.000900423	2.72148	0.292805	0.19052	0.201383	0.30245	0.196796	0.208017	0.310303	0.201905	0.213418	0.223231	0.047931
	KNAT2 E									0.00813429
WT	0.0116009	0.00826013	0.00657123	0.0104855	0.00746594	0.00593943	0.0100442	0.00715174	0.00568947	1	1.42617	1.01547	0.807844	1.28905	0.917836	0.730172	1.2348	0.879209	0.699443	1	0.260276
hda6	0.00908316	0.0040931	0.00616113	0.0100517	0.00452954	0.00681807	0.0109662	0.00494165	0.00743841	0.972376	1.14837	0.517486	0.778945	1.27082	0.572665	0.862002	1.38645	0.624768	0.94043	0.804855	0.27967
kyp	0.0145146	0.0254472	0.0138272	0.0100492	0.0176184	0.00957329	0.0119616	0.0209712	0.011395	2.01657	0.884856	1.55134	0.842948	0.612633	1.07408	0.583617	0.729214	1.27847	0.694677	0.780884	0.278057
hda6/kyp	0.0132829	0.014944	0.0231268	0.0147409	0.0165844	0.0256654	0.0150166	0.0168945	0.0261454	2.55509	0.639096	0.719021	1.11273	0.70925	0.797947	1.23488	0.722513	0.812869	1.25797	1.23762	0.33767
suvh4/5/6	0.0163755	0.0169529	0.0279246	0.0145808	0.015095	0.0248641	0.0133607	0.0138319	0.0227836	2.57222	0.782646	0.810246	1.33462	0.69687	0.721445	1.18835	0.638559	0.661078	1.08892	0.919942	0.267619
hda6/suvh4/5/6	0.0130641	0.0111389	0.0221239	0.0147332	0.012562	0.0249505	0.0170778	0.0145612	0.0289212	2.72148	0.590139	0.503173	0.999395	0.665535	0.567459	1.12708	0.771451	0.657766	1.30645	0.757784	0.265939

## Sheet: Fig 3D
	H3Ac/H3										relative enrichment
	1	2	3	4	5	6	7	8	9		r1	r2	r3	r4	r5	r6	r7	r8	r9	average	std
	ACT2									0.0013343
WT	0.000963118	0.0013433	0.00121907	0.00104665	0.00145981	0.00132481	0.00127084	0.0017725	0.00160858	1	0.721816	1.00675	0.913643	0.784423	1.09407	0.992888	0.952442	1.32841	1.20556	1	0.191257
hda6	0.00148019	0.00159746	0.00118574	0.000930311	0.00100402	0.000745244	0.00118574	0.00127968	0.000949858	0.862563	1.2861	1.38799	1.03026	0.808322	0.872364	0.647522	1.03026	1.11188	0.825307	1	0.238362
kyp	0.00126206	0.00136205	0.00143972	0.000740096	0.000798732	0.000844275	0.00127084	0.00137153	0.00144973	0.877618	1.07776	1.16315	1.22947	0.632018	0.682092	0.720984	1.08526	1.17124	1.23802	1	0.248218
hda6/kyp	0.000917503	0.00129754	0.00105393	0.000997082	0.00141009	0.00114535	0.00121065	0.00171212	0.00139067	0.927241	0.741587	1.04876	0.851859	0.805908	1.13973	0.925745	0.978529	1.38385	1.12403	1	0.199059
suvh4/5/6	0.00195312	0.00127084	0.00205023	0.00122755	0.000798732	0.00128858	0.00156459	0.00101803	0.00164238	1.06707	1.37178	0.89258	1.43998	0.862176	0.560993	0.90504	1.0989	0.715019	1.15353	1	0.291259
hda6/suvh4/5/6	0.00126206	0.00136205	0.00138107	0.000740096	0.000798732	0.000809882	0.00127084	0.00137153	0.00139067	0.864952	1.09354	1.18018	1.19666	0.641273	0.69208	0.701741	1.10115	1.18839	1.20498	1	0.244972
	KNAT1 X									0.0147125
WT	0.0165159	0.013139	0.0151977	0.0159533	0.0126914	0.01468	0.0162885	0.0129581	0.0149885	1	1.12258	0.89305	1.03298	1.08434	0.862629	0.997793	1.10712	0.880755	1.01876	1	0.0997404
hda6	0.0099575	0.0151977	0.00808801	0.00988872	0.0150928	0.00803214	0.0100268	0.0153034	0.00814426	0.862563	0.784645	1.19757	0.63733	0.779225	1.1893	0.632927	0.790103	1.2059	0.641763	0.873196	0.251578
kyp	0.0164018	0.0117597	0.0179484	0.0121744	0.00872881	0.0133224	0.014885	0.0106722	0.0162885	0.877618	1.27028	0.910763	1.39006	0.942881	0.676025	1.03179	1.1528	0.826535	1.26151	1.05141	0.234638
hda6/kyp	0.0165159	0.013139	0.0209051	0.0159533	0.0126914	0.020193	0.0162885	0.0129581	0.0206173	0.927241	1.21066	0.963126	1.5324	1.16942	0.930319	1.4802	1.19399	0.949867	1.51131	1.2157	0.243975
suvh4/5/6	0.0155171	0.0178244	0.0126038	0.0154099	0.0177013	0.0125167	0.015625	0.0179484	0.0126914	1.06707	0.988398	1.13537	0.802828	0.98157	1.12753	0.797283	0.995272	1.14327	0.808412	0.975548	0.144441
hda6/suvh4/5/6	0.0183255	0.0129581	0.0277763	0.0136024	0.00961832	0.0206173	0.0166308	0.0117597	0.0252076	0.864952	1.44005	1.01827	2.18271	1.0689	0.755823	1.62014	1.30687	0.9241	1.98085	1.36641	0.48675
	KNAT1 Y									0.0109064
WT	0.0109722	0.00968522	0.0108964	0.0103804	0.00916277	0.0103087	0.0127797	0.0112807	0.0126914	1	1.00604	0.888031	0.999087	0.951768	0.840129	0.945194	1.17176	1.03432	1.16367	1	0.112323
hda6	0.00744248	0.0114382	0.0113592	0.0143779	0.0220971	0.0219445	0.0116785	0.0179484	0.0178244	0.862563	0.791127	1.21586	1.20747	1.52836	2.34889	2.33267	1.24141	1.90789	1.89472	1.6076	0.544107
kyp	0.0183255	0.0129581	0.0129581	0.0136024	0.00961832	0.00961832	0.0166308	0.0117597	0.0117597	0.877618	1.91457	1.3538	1.3538	1.42111	1.00488	1.00488	1.73751	1.2286	1.2286	1.36086	0.304265
hda6/kyp	0.0172173	0.0172173	0.0108964	0.0162885	0.0162885	0.0103087	0.0200535	0.0200535	0.0126914	0.927241	1.70251	1.70251	1.07748	1.61068	1.61068	1.01936	1.98297	1.98297	1.25498	1.54935	0.357194
suvh4/5/6	0.00744248	0.00652412	0.0113592	0.0143779	0.0126038	0.0219445	0.0116785	0.0102374	0.0178244	1.06707	0.639507	0.560596	0.976054	1.23545	1.083	1.88561	1.00349	0.879669	1.53159	1.08833	0.417897
hda6/suvh4/5/6	0.0183255	0.0129581	0.014885	0.0136024	0.00961832	0.0110485	0.0166308	0.0117597	0.0135084	0.864952	1.9426	1.37363	1.57788	1.44192	1.01959	1.1712	1.76295	1.24659	1.43196	1.44092	0.288701
	KNAT1 P									0.00817567
WT	0.00872881	0.00814426	0.00647906	0.00625836	0.00583925	0.00464534	0.0125167	0.0116785	0.00929068	1	1.06766	0.996159	0.792481	0.765486	0.714224	0.568191	1.53097	1.42845	1.13638	1	0.326894
hda6	0.0133224	0.0142786	0.0108212	0.0145786	0.015625	0.0118415	0.0126038	0.0135084	0.0102374	0.862563	1.88916	2.02475	1.53448	2.0673	2.21568	1.67917	1.78726	1.91553	1.4517	1.84056	0.311116
kyp	0.0157337	0.0119239	0.0127797	0.00808801	0.00612956	0.0065695	0.00749425	0.00567958	0.00608722	0.877618	2.19281	1.66184	1.78112	1.12723	0.854281	0.915596	1.04448	0.791567	0.848381	1.24637	0.504687
hda6/kyp	0.0151977	0.0200535	0.0187106	0.0108964	0.0143779	0.0134151	0.0217929	0.0287559	0.0268302	0.927241	2.00476	2.6453	2.46815	1.43737	1.89662	1.76961	2.87474	3.79324	3.53922	2.49211	0.805173
suvh4/5/6	0.00903663	0.00909948	0.00680118	0.00484261	0.00487629		0.0103804	0.0104526	0.0078125	1.06707	1.03584	1.04304	0.779596	0.555092	0.558953		1.18987	1.19814	0.895521	0.852647	0.290253
hda6/suvh4/5/6	0.0210505	0.0213444	0.0230355	0.0248605	0.0252076	0.0272047	0.0316862	0.0321286	0.034674	0.864952	2.97679	3.01834	3.25748	3.51556	3.56464	3.84706	4.4808	4.54335	4.90331	3.7897	0.703021
	KNAT1 S									0.00584425
WT	0.00579892	0.00728932	0.00820091	0.00445611	0.00560139	0.00630189	0.00407213	0.00511872	0.00575886	1	0.992244	1.24726	1.40324	0.762477	0.958444	1.07831	0.696776	0.875856	0.98539	1	0.222388
hda6	0.0105985	0.00988872	0.00734002	0.0103804	0.00968522	0.00718897	0.0113592	0.0105985	0.00786684	0.862563	2.10244	1.96165	1.45606	2.05917	1.92128	1.42609	2.25334	2.10244	1.56056	1.87145	0.309427
kyp	0.00504825	0.00579892	0.00522628	0.00519018	0.00596195	0.00537321	0.00519018	0.00596195	0.00537321	0.877618	0.984253	1.13061	1.01896	1.01192	1.1624	1.04761	1.01192	1.1624	1.04761	1.06419	0.0690552
hda6/kyp	0.0126038	0.0203335	0.0162885	0.00820091	0.0132304	0.0105985	0.0099575	0.0160643	0.0128686	0.927241	2.32584	3.75224	3.0058	1.51335	2.44147	1.95579	1.83751	2.96442	2.37471	2.46346	0.687894
suvh4/5/6	0.00825795	0.00592077	0.0108964	0.00955188	0.00684848	0.0126038	0.00942037	0.0067542	0.0124303	1.06707	1.3242	0.949419	1.74729	1.53168	1.09818	2.02107	1.51059	1.08306	1.99324	1.47319	0.0723265
hda6/suvh4/5/6	0.0164018	0.0248605	0.0248605	0.0154099	0.023357	0.023357	0.01418	0.0214928	0.0214928	0.864952	3.24467	4.91801	4.91801	3.04845	4.62058	4.62058	2.80514	4.2518	4.2518	4.07545	0.824238
	KNAT2 X									0.000741534
WT	0.000653131	0.000775487	0.00073881	0.00061089	0.000725332	0.000691027	0.000747059	0.000887011	0.00084506	1	0.880784	1.04579	0.996326	0.823819	0.978151	0.931889	1.00745	1.19618	1.13961	1	0.117534
hda6	0.00294427	0.0027102	0.00233515	0.00294178	0.00270791	0.00233318	0.0026368	0.00242718	0.0020913	0.862563	4.60316	4.23721	3.65085	4.59927	4.23363	3.64776	4.12246	3.79472	3.26959	3.15992	0.359091
kyp	0.00140939	0.000788578	0.000963813	0.00150291	0.000840906	0.00102777	0.00135418	0.000757688	0.000926059	0.877618	2.16568	1.21174	1.481	2.30938	1.29214	1.57928	2.08084	1.16427	1.42299	1.26604	0.338282
hda6/kyp	0.00205009	0.00120717	0.00245709	0.00191039	0.00112491	0.00228965	0.00195241	0.00114966	0.00234002	0.927241	2.98159	1.75568	3.57352	2.77842	1.63604	3.33001	2.83953	1.67203	3.40326	3.14152	0.91631
suvh4/5/6	0.00073406	0.000737733	0.00107965	0.0005833	0.000586218	0.000857913	0.000602465	0.00060548	0.000886101	1.06707	0.927703	0.932345	1.36446	0.737173	0.740862	1.08423	0.761394	0.765204	1.11985	0.909298	0.210574
hda6/suvh4/5/6	0.004191	0.00478066	0.00434136	0.00416583	0.00475195	0.00431529	0.0035898	0.00409488	0.00371859	0.864952	6.53422	7.45357	6.76865	6.49498	7.40881	6.72801	5.59689	6.38436	5.79769	8.52683	0.811725
	KNAT2 Y									0.00187749
WT	0.000835045	0.00153471	0.0032381	0.000808974	0.0014868	0.003137	0.000872106	0.00160283	0.00338181	1	0.444767	0.81743	1.7247	0.430881	0.791909	1.67085	0.464507	0.85371	1.80124	1	0.573824
hda6	0.00408555	0.00602345	0.0064796	0.00468979	0.00691428	0.0074379	0.00508625	0.0074988	0.00806668	0.862563	2.5228	3.71944	4.00111	2.89591	4.26953	4.59285	3.14073	4.63046	4.98112	3.03716	0.671415
kyp	0.000642018	0.00164444	0.00281039	0.000584906	0.00149816	0.00256038	0.000575623	0.00147438	0.00251975	0.877618	0.389641	0.998012	1.70563	0.35498	0.909231	1.5539	0.349346	0.894801	1.52924	0.747603	0.41586
hda6/kyp	0.00571016	0.00500112	0.00611302	0.00587859	0.00514864	0.00629333	0.00634936	0.00556095	0.00679731	0.927241	3.28004	2.87275	3.51145	3.37679	2.95749	3.61502	3.64721	3.19433	3.90452	3.97892	0.395393
suvh4/5/6	0.00347921	0.00288758	0.00287432	0.00345419	0.00286682	0.00285365	0.00452005	0.00375143	0.0037342	1.06707	1.73665	1.44134	1.43472	1.72416	1.43098	1.4244	2.25619	1.87253	1.86393	1.63729	0.277044
hda6/suvh4/5/6	0.0090848	0.0105278	0.00672405	0.00843737	0.00977756	0.00624487	0.00644609	0.00746998	0.00477103	0.864952	5.5943	6.4829	4.14059	5.19563	6.0209	3.84551	3.96942	4.59992	2.93794	6.16623	1.4954
	KNAT2 P									0.00488004
WT	0.00591868	0.00656455	0.00459258	0.00529201	0.00586949	0.00410631	0.00401265	0.00445053	0.0031136	1	1.21283	1.34518	0.941094	1.08442	1.20275	0.84145	0.822257	0.911985	0.638027	1	0.226841
hda6	0.0171315	0.0135895	0.0141778	0.0165181	0.013103	0.0136702	0.0172118	0.0136533	0.0142443	0.862563	4.06987	3.22842	3.36817	3.92416	3.11284	3.24758	4.08896	3.24356	3.38396	2.76744	0.3087
kyp	0.00401234	0.00493158	0.00373182	0.00420925	0.00517361	0.00391497	0.00372318	0.00457617	0.00346287	0.877618	0.936847	1.15148	0.871348	0.982825	1.20799	0.914111	0.86933	1.0685	0.808552	0.758467	0.105685
hda6/kyp	0.00782076	0.00993425	0.0105195	0.00793114	0.0100745	0.010668	0.00811588	0.0103091	0.0109165	0.927241	1.72835	2.19543	2.32476	1.75275	2.22641	2.35758	1.79358	2.27827	2.41249	2.49926	0.328578
suvh4/5/6	0.00548245	0.00706901	0.0089483	0.00531681	0.00685543	0.00867795	0.00451177	0.00581741	0.00736397	1.06707	1.05283	1.35751	1.71841	1.02103	1.3165	1.66649	0.866426	1.11716	1.41416	1.24326	0.283571
hda6/suvh4/5/6	0.0236232	0.0266179	0.0205811	0.0244014	0.0274948	0.0212591	0.025035	0.0282087	0.0218111	0.864952	5.59659	6.30606	4.87589	5.78095	6.5138	5.03651	5.93105	6.68292	5.16728	7.47823	0.849368
	KNAT2 E									0.00346597
WT	0.00411192	0.00426593	0.00288478	0.00371657	0.00385577	0.00260742	0.00356016	0.0036935	0.00249769	1	1.18637	1.2308	0.832316	1.0723	1.11246	0.752291	1.02718	1.06565	0.720631	1	0.186565
hda6	0.00484341	0.00523012	0.00521343	0.00535985	0.00578779	0.00576933	0.00584751	0.00631439	0.00629425	0.862563	1.62008	1.74943	1.74385	1.79282	1.93596	1.92979	1.95594	2.11211	2.10537	1.48086	0.132405
kyp	0.00300232	0.00330959	0.00506631	0.00207867	0.00229141	0.00350767	0.00247423	0.00272745	0.00417517	0.877618	0.987021	1.08804	1.66556	0.683367	0.753306	1.15316	0.813409	0.896657	1.3726	0.8103	0.24512
hda6/kyp	0.00531022	0.00367286	0.00382172	0.00589312	0.00407603	0.00424123	0.00600332	0.00415225	0.00432055	0.927241	1.65232	1.14284	1.18916	1.8337	1.26829	1.3197	1.86799	1.29201	1.34438	1.69203	0.325497
suvh4/5/6	0.00225997	0.00233907	0.00316845	0.00201229	0.00208271	0.0028212	0.00184391	0.00190844	0.00258513	1.06707	0.611064	0.632451	0.856703	0.544093	0.563136	0.762811	0.498566	0.516015	0.698982	0.612848	0.11698
hda6/suvh4/5/6	0.00492555	0.00579157	0.00685564	0.00555483	0.0065315	0.00773152	0.00643885	0.00757095	0.00896195	0.864952	1.643	1.93188	2.28681	1.85291	2.17869	2.57898	2.14779	2.52542	2.98941	2.90172	0.537437

## Sheet: Fig 4
		ratio of input
		1	2	3	average	std
		ACT2
35S:mCherry:3xFLAG		0.000446	0.000577	0.001032	0.000685	0.000307566
KYPpro::KYP:3xFLAG/kyp #1		0.000661	0.000616	0.000575	0.000617333	4.30155e-05
KYPpro::KYP:3xFLAG/kyp #4		0.000632	0.000817	0.000447	0.000632	0.000185
35S:mCherry:3xFLAG		0.001181	0.001325	0.000976	0.00116067	0.000175386
KYPpro::KYP:3xFLAG		0.001086	0.001044	0.001288	0.00113933	0.000130451
KYPpro::KYP:3xFLAG/as1		0.000855	0.000836	0.001778	0.00115633	0.000538463
		KNAT1 X
35S:mCherry:3xFLAG		0.000275	0.000312	0.000571	0.000386	0.000161279
KYPpro::KYP:3xFLAG/kyp #1		0.002055	0.001776	0.002312	0.00204767	0.000268075
KYPpro::KYP:3xFLAG/kyp #4		0.001001	0.001072	0.001266	0.001113	0.000137175
35S:mCherry:3xFLAG		0.000261	0.000272	0.000353	0.000295333	5.02427e-05
KYPpro::KYP:3xFLAG		0.001006	0.001019	0.001092	0.001039	4.63573e-05
KYPpro::KYP:3xFLAG/as1		0.000221	0.000282	0.000371	0.000291333	7.54343e-05
		KNAT1 Y
35S:mCherry:3xFLAG		8e-06	0.000131	8.8e-05	7.56667e-05	6.24206e-05
KYPpro::KYP:3xFLAG/kyp #1		0.001127	0.001031	0.000491	0.000883	0.000342859
KYPpro::KYP:3xFLAG/kyp #4		0.000224	0.000581	0.000333	0.000379333	0.000182954
35S:mCherry:3xFLAG		0.000273	0.000211	9.2e-05	0.000192	9.19837e-05
KYPpro::KYP:3xFLAG		0.000737	0.000987	0.001243	0.000989	0.000253006
KYPpro::KYP:3xFLAG/as1		0.000242	0.000331	0.000288	0.000287	4.45084e-05
		KNAT2 X
35S:mCherry:3xFLAG		0.00043	0.000422	0.000551	0.000467667	7.22795e-05
KYPpro::KYP:3xFLAG/kyp #1		0.001224	0.001233	0.001761	0.001406	0.000307472
KYPpro::KYP:3xFLAG/kyp #4		0.002204	0.002117	0.002338	0.00221967	0.00011133
35S:mCherry:3xFLAG		0.000332	0.000374	0.000421	0.000375667	4.45234e-05
KYPpro::KYP:3xFLAG		0.003342	0.003251	0.003133	0.003242	0.00010479
KYPpro::KYP:3xFLAG/as1		0.002219	0.002221	0.002802	0.002414	0.000336019
		KNAT2 Y
35S:mCherry:3xFLAG		0.000672	0.000612	0.000916	0.000733333	0.000161013
KYPpro::KYP:3xFLAG/kyp #1		0.002519	0.002817	0.004001	0.00311233	0.000783899
KYPpro::KYP:3xFLAG/kyp #4		0.003931	0.004008	0.004921	0.00428667	0.000550696
35S:mCherry:3xFLAG		8.8e-05	7.6e-05	0.000121	9.5e-05	2.33024e-05
KYPpro::KYP:3xFLAG		0.000542	0.000597	0.000604	0.000581	3.39559e-05
KYPpro::KYP:3xFLAG/as1		0.000189	0.00022	0.000254	0.000221	3.25115e-05

## Sheet: Fig 5F TE
#'chr'	'start'	'end'	RPKM_5_TE	RPKM_4_TE
chr1	24846605	24848706	24.9776	24.3279
chr1	24846153	24848594	21.399	20.823
chr3	13591615	13593662	12.1915	11.2443
chr3	13592108	13594663	4.52642	4.06732
chr5	11184839	11187404	3.52242	3.38947
chr2	2208832	2211864	3.40765	34.9832
chr1	24846019	24848152	3.18378	3.23582
chr5	11183835	11186400	2.99805	2.90097
chr5	11185844	11187907	2.64712	2.57828
chr3	3227879	3230006	1.90785	1.81805
chr3	14204307	14206378	1.86045	1.8339
chr5	11186346	11188911	1.44561	1.3731
chr5	11183522	11185545	1.28571	1.261
chr4	3944017	3951541	1.27246	1.168
chr4	3054738	3056801	1.20553	1.20892
chr4	3053742	3056303	1.14994	1.12534
chr2	9524	14069	0.920132	0.871507
chr1	24833698	24835868	0.919816	0.839631
chr2	3186502	3188850	0.90971	0.886712
chr4	3055236	3057299	0.902084	0.949103
chr3	6364650	6367071	0.839736	0.926477
chr1	24833869	24836310	0.816059	0.739861
chr5	22128301	22130440	0.749416	0.971014
chr3	6365072	6367115	0.743025	0.811062
chr4	3060185	3062246	0.734595	0.686075
chr5	22955174	22957221	0.731314	0.733757
chr5	11182047	11185521	0.722798	0.712723
chr4	3056201	3058264	0.701406	0.771692
chr2	1879387	1881450	0.695589	0.622395
chr3	14190187	14192250	0.664081	0.689772
chr2	3437371	3439428	0.642197	0.632474
chr2	3188786	3190903	0.639584	0.606991
chr5	13368000	13370190	0.622374	0.628311
chr2	3459113	3461171	0.609329	0.587949
chr3	14204813	14206876	0.600097	0.564712
chr4	1585457	1587590	0.582747	0.561181
chr2	3271392	3273530	0.579981	0.553789
chr2	3458140	3461112	0.574361	0.532301
chr2	3354564	3357654	0.564078	0.502265
chr2	3281019	3283135	0.557183	0.466446
chr4	11404812	11408512	0.554054	0.465946
chr2	3354536	3356563	0.551061	0.456339
chr2	3341505	3343805	0.536522	0.516957
chr3	6365116	6367740	0.515625	0.552973
chr5	22955222	22958218	0.511682	0.504673
chr3	17204322	17206492	0.509677	0.460369
chr2	3274024	3276258	0.492838	0.428827
chr2	3353402	3355431	0.490389	0.429276
chr2	3306694	3308913	0.4831	0.452456
chr3	17204704	17206980	0.481547	0.430141
chr2	3480567	3483049	0.467365	0.440371
chr2	3306994	3309107	0.463796	0.433507
chr2	3478649	3481558	0.457889	0.498453
chr2	3353018	3355401	0.455728	0.401175
chr2	3439472	3441652	0.455046	0.472477
chr2	3453198	3455406	0.451993	0.365942
chr2	3293468	3296763	0.448255	0.440364
chr3	13584654	13587905	0.446939	0.413719
chr3	17277357	17279430	0.445248	0.360347
chr2	3378173	3380193	0.443069	0.404455
chr2	3343500	3345789	0.442551	0.417213
chr2	1878065	1881386	0.441132	0.398675
chr2	3374563	3376878	0.440605	0.526134
chr2	3480085	3483066	0.439785	0.430057
chr2	3343835	3346276	0.437526	0.411717
chr2	3382819	3384983	0.433457	0.402033
chr2	3293360	3295467	0.429521	0.422876
chr2	3307220	3309973	0.428623	0.411914
chr2	3188904	3192105	0.427054	0.397376
chr2	3440791	3442822	0.420975	0.421467
chr2	3454421	3456661	0.417857	0.413393
chr2	3307980	3310015	0.410319	0.395577
chr2	3378194	3380763	0.399766	0.376411
chr2	3302204	3304317	0.390913	0.376716
chr2	3308016	3312366	0.388046	0.38069
chr2	2232114	2234258	0.386194	0.345149
chr5	13368463	13372227	0.376727	0.373007
chr2	3300802	3304203	0.372243	0.363423
chr3	17276850	17279356	0.368316	0.298484
chr2	3603313	3606677	0.365933	0.320155
chr2	3300613	3302801	0.360603	0.342322
chr2	1865065	1867089	0.358696	0.350791
chr3	7859751	7861928	0.356913	0.374368
chr2	1864976	1867064	0.347701	0.340038
chr5	11187352	11189917	0.34425	0.339961
chr2	3317353	3319625	0.339349	0.3125
chr4	4851741	4858277	0.332619	0.995104
chr5	3109444	3111500	0.308852	0.326848
chr3	10186168	10188218	0.306341	0.362439
chr2	2231387	2234113	0.305576	0.271827
chr5	12952750	12954830	0.304327	0.259615
chr2	8156623	8158719	0.300095	0.290076
chr5	13367747	13369999	0.298845	0.300622
chr2	1865090	1867478	0.298157	0.294389
chr2	8408530	8410623	0.293837	0.261825
chr2	3390792	3392838	0.28739	0.273705
chr3	10186219	10188441	0.283078	0.333033
chr3	19218260	19220281	0.281544	0.231074
chr2	9710839	9712975	0.279963	0.246255
chr2	19696434	19698289	0.277089	0.278167
chr1	11129529	11131992	0.268778	0.2635
chr3	13540508	13543313	0.268093	0.248841
chr5	11700014	11702538	0.265452	0.249208
chr3	11616785	11618851	0.263795	0.230397
chr4	16054642	16057192	0.263137	0.197647
chr3	10111538	10113562	0.255929	0.226285
chr5	11764943	11766967	0.246047	0.226779
chr2	18937590	18940242	0.245475	0.25
chr2	3216574	3218854	0.245175	0.214474
chr2	7959679	7961699	0.243069	0.187624
chr1	12710074	12712180	0.241216	0.197531
chr3	7857282	7860730	0.239559	0.24652
chr2	10469835	10472295	0.234146	0.206504
chr2	3182722	3187659	0.233138	0.22139
chr3	19218284	19220812	0.232991	0.197785
chr2	3215760	3218143	0.23248	0.205204
chr3	10112708	10115158	0.231429	0.195918
chr4	16053514	16056641	0.230572	0.18772
chr1	14824165	14826220	0.229684	0.211192
chr5	3109501	3112423	0.229637	0.238535
chr1	15080162	15082194	0.228839	0.239173
chr2	9711155	9713783	0.227549	0.207763
chr2	7188598	7191057	0.227328	0.227328
chr3	10185193	10188167	0.227303	0.255884
chr5	18186394	18188755	0.222787	0.196103
chr1	12709570	12711841	0.221929	0.181418
chr2	8155789	8158622	0.220614	0.216025
chr4	3060551	3066198	0.217638	0.202408
chr1	12254466	12256521	0.214112	0.214112
chr3	16356160	16358337	0.212219	0.20395
chr2	2934657	2939180	0.211364	0.203184
chr2	10468137	10471100	0.208572	0.182585
chr3	17274311	17278819	0.208296	0.170807
chr2	7958523	7960806	0.205869	0.175646
chr3	10111563	10114280	0.204637	0.173721
chr2	10469389	10472317	0.20321	0.17862
chr2	7007315	7009406	0.202774	0.202296
chr3	7849391	7852163	0.201659	0.176046
chr3	11366685	11368721	0.201375	0.191061
chr1	15198556	15200643	0.198371	0.203642
chr1	14824236	14826643	0.197757	0.179477
chr1	21151797	21153995	0.196997	0.182894
chr3	11365441	11367606	0.196767	0.187529
chr5	16109018	16111055	0.194894	0.221404
chr3	11364832	11367015	0.191022	0.17453
chr3	7847502	7850375	0.186913	0.177863
chr3	16356473	16359092	0.185567	0.18824
chr2	6238850	6241087	0.185069	0.155118
chr1	15372963	15375535	0.183126	0.171851
chr2	2058915	2061025	0.181517	0.153081
chr5	16109454	16111549	0.181384	0.20716
chr2	3214635	3217758	0.178995	0.159142
chr3	11366366	11368684	0.177739	0.16868
chr3	11365016	11367436	0.17562	0.165702
chr3	16357093	16359162	0.175447	0.18028
chr4	8841096	8843130	0.174533	0.197148
chr1	15274866	15277438	0.172628	0.153577
chr5	22019975	22022050	0.17253	0.271807
chr4	8841036	8843095	0.172414	0.192812
chr5	12953201	12956996	0.171278	0.143347
chr5	19673217	19676080	0.170451	0.163465
chr2	2058202	2060642	0.168852	0.141393
chr1	15099967	15103110	0.167356	0.134585
chr1	15276161	15278306	0.166434	0.153846
chr1	21151996	21154637	0.165468	0.156002
chr1	15093070	15096327	0.163033	0.164262
chr1	21150749	21153387	0.161107	0.148597
chr1	24274019	24276588	0.159984	0.163098
chr1	12712446	12714480	0.159784	0.154376
chr2	7960562	7962687	0.159059	0.125176
chr2	10470318	10472437	0.156678	0.158565
chr3	11365607	11368365	0.155185	0.149384
chr3	8405448	8407540	0.154876	0.165392
chr1	15093044	15095069	0.154074	0.169383
chr1	15276533	15278792	0.15405	0.143869
chr2	5430344	5432441	0.153076	0.16166
chr1	15374258	15376889	0.152414	0.157355
chr5	22019552	22021974	0.151528	0.236581
chr1	24274589	24276609	0.15099	0.135644
chr5	11710929	11724225	0.150872	0.15373
chr4	412015	414151	0.150281	0.149345
chr2	1861443	1866975	0.149855	0.139552
chr2	7958807	7962561	0.146777	0.11854
chr2	6236869	6239487	0.145531	0.122995
chr5	15104494	15106644	0.145116	0.136744
chr3	16224612	16227238	0.145088	0.140137
chr5	15103661	15105937	0.144991	0.150703
chr1	15092830	15095043	0.1446	0.154993
chr2	2281817	2284656	0.144065	0.120817
chr1	9954184	9956238	0.143622	0.0988315
chr1	15199023	15201536	0.143255	0.140072
chr2	6454417	6456889	0.142395	0.14199
chr5	12950062	12954749	0.141882	0.12716
chr4	6473279	6475443	0.141867	0.115065
chr5	11762872	11766766	0.141757	0.134566
chr5	19453560	19456419	0.141308	0.133263
chr1	17196821	17198894	0.140859	0.131211
chr1	19072478	19074610	0.138837	0.128049
chr3	11591458	11594297	0.138781	0.144769
chr2	7005420	7008823	0.138701	0.135175
chr2	5429473	5431870	0.138089	0.146016
chr1	19072026	19074193	0.137517	0.121827
chr5	16107824	16111017	0.137175	0.153774
chr1	9628582	9630650	0.136364	0.12089
chr1	15078961	15082161	0.13625	0.146875
chr1	17196612	17198724	0.13589	0.130208
chr2	2282657	2284783	0.135466	0.113829
chr1	15094328	15099439	0.134612	0.127764
chr1	15097440	15101966	0.133672	0.125276
chr4	3986766	3998945	0.132113	0.112981
chr2	8541742	8543975	0.132109	0.10524
chr1	20557534	20560585	0.132088	0.133399
chr1	11751261	11756077	0.131645	0.114826
chr3	18810213	18813091	0.131341	0.105281
chr2	8541081	8543230	0.131224	0.104235
chr4	10251871	10254254	0.130508	0.140999
chr4	3956022	3966575	0.130295	0.121293
chr3	11364059	11366831	0.12987	0.117605
chr4	7299396	7302656	0.129755	0.104601
chr3	16354095	16357727	0.129405	0.123899
chr1	15371964	15376160	0.128456	0.120829
chr3	16433892	16436078	0.128088	0.135407
chr5	7775156	7777212	0.126946	0.123541
chr1	15196742	15200555	0.126934	0.125623
chr1	15199537	15202505	0.126685	0.117925
chr1	19072840	19075204	0.126481	0.113367
chr1	9628651	9630939	0.126311	0.113636
chr1	15200506	15202536	0.125616	0.127094
chr1	24048861	24050911	0.124878	0.10878
chr1	15273867	15278023	0.123917	0.110924
chr5	3252615	3254641	0.120434	0.106614
chr1	16508771	16510814	0.118453	0.116495
chr2	10468081	10470136	0.118248	0.0885645
chr1	22577202	22579256	0.115871	0.0983447
chr5	3252482	3254614	0.115854	0.102251
chr3	14213680	14215743	0.115851	0.0862821
chr4	8841131	8844471	0.114671	0.132934
chr3	13428766	13437083	0.113502	0.111699
chr5	22020051	22023597	0.112803	0.165821
chr1	7713708	7723547	0.112511	0.125419
chr1	15101111	15104242	0.112424	0.095816
chr5	17041842	17044352	0.111554	0.133865
chr1	11550142	11552618	0.109855	0.0949111
chr1	24741876	24744082	0.109701	0.101088
chr1	15102243	15104306	0.108095	0.0833737
chr5	7775213	7777975	0.107169	0.101738
chr5	17040752	17043841	0.107154	0.127873
chr1	9954239	9957349	0.106109	0.0813505
chr1	15146344	15148808	0.105925	0.124594
chr5	17042959	17045776	0.105431	0.117856
chr2	13660311	13662334	0.105289	0.0840336
chr5	17042353	17044958	0.105182	0.122841
chr4	7736787	7738933	0.10438	0.10904
chr3	14189700	14191763	0.104217	0.095492
chr4	5436217	5439404	0.104173	0.101349
chr2	5430953	5434163	0.10405	0.106542
chr4	7738179	7740457	0.104039	0.114574
chr2	13660257	13662310	0.103751	0.0828057
chr3	16434079	16436778	0.103742	0.114857
chr5	11188233	11191290	0.103696	0.116127
chr1	15092011	15094355	0.103669	0.113481
chr4	14739843	14742086	0.102987	0.0864913
chr3	6266787	6268879	0.102294	0.0979924
chr4	5211252	5214568	0.102232	0.0913752
chr2	5756562	5758661	0.101953	0.0957599
chr2	8541976	8544786	0.101423	0.083274
chr3	16434983	16437331	0.101363	0.126917
chr1	15195997	15198741	0.101312	0.10277
chr1	15102589	15104609	0.10099	0.0762376
chr1	15090851	15094829	0.100553	0.0980392
chr1	15096189	15098955	0.100506	0.0860448
chr5	8445240	8448266	0.0994712	0.0799736
chr2	5757522	5759622	0.097619	0.0933333
chr1	22577257	22579668	0.0974699	0.0825384
chr1	15176408	15178670	0.0972591	0.0923961
chr3	13533390	13535552	0.0971323	0.123959
chr2	7957729	7960315	0.0966744	0.0819799
chr1	15095703	15098188	0.0957746	0.0832998
chr1	22817100	22819880	0.0956835	0.0589928
chr1	15200955	15203202	0.0956831	0.0947931
chr1	24047882	24050860	0.0946944	0.0795836
chr2	2279055	2283263	0.0943441	0.0805608
chr4	5213179	5216615	0.0942957	0.0873108
chr1	12917637	12919772	0.0941452	0.105386
chr3	11617614	11622527	0.0940362	0.0769387
chr1	24740046	24743542	0.0938215	0.0849542
chr3	15343560	15346202	0.0927328	0.0719152
chr3	14212158	14214221	0.0925836	0.0887058
chr3	14214188	14216250	0.0921435	0.0727449
chr5	25954882	25956968	0.0920422	0.0824545
chr2	6879749	6881917	0.0908672	0.0904059
chr3	14214694	14216769	0.0906024	0.0684337
chr1	15137835	15140067	0.0905018	0.0689964
chr5	15104645	15108012	0.0902881	0.0899911
chr3	14212666	14214728	0.0902037	0.07129
chr1	15435436	15437642	0.0897552	0.0589302
chr5	24342712	24344852	0.0897196	0.103271
chr1	15169084	15171321	0.0889584	0.0782298
chr3	11601485	11604489	0.0888815	0.0775632
chr5	9982229	9984248	0.0881625	0.063893
chr1	21608620	21610904	0.0880035	0.0687391
chr5	25446743	25448937	0.0879672	0.0674567
chr2	7191297	7193493	0.0878871	0.107468
chr5	8446276	8448463	0.0877915	0.0676726
chr2	13660335	13663101	0.0871294	0.0676067
chr3	14213174	14215244	0.0869565	0.0710145
chr1	15173593	15175632	0.0863168	0.0828838
chr5	15183583	15185724	0.0859411	0.0667912
chr3	14211144	14213206	0.085839	0.0921435
chr2	896325	898348	0.0855166	0.106772
chr1	15102610	15105914	0.0850484	0.062954
chr2	896751	898772	0.0841168	0.10193
chr1	15136431	15139658	0.0839789	0.0672451
chr5	11764968	11772880	0.0836704	0.0779828
chr5	13423874	13425929	0.0832117	0.0880779
chr1	15171071	15173304	0.0828482	0.0680699
chr1	12918162	12920553	0.0823923	0.0869929
chr1	15201203	15203485	0.0815074	0.0823839
chr1	16508815	16529903	0.0813259	0.0784807
chr1	15106029	15108713	0.0812221	0.0804769
chr1	15168118	15172671	0.0810455	0.0610586
chr1	21153288	21156239	0.0806506	0.0792952
chr5	14843113	14845138	0.0804938	0.0632099
chr1	27707531	27709913	0.0801847	0.0806045
chr4	18267678	18269751	0.0800772	0.112397
chr4	1563874	1565946	0.0796332	0.0598456
chr3	15167667	15169686	0.0792472	0.0510154
chr2	5097829	5100023	0.0788514	0.0811304
chr1	15171305	15173576	0.0783796	0.0651695
chr1	15173321	15175592	0.0783796	0.0757376
chr3	14206326	14208389	0.0780417	0.106641
chr2	12314577	12317185	0.0778374	0.0870399
chr2	5756662	5759521	0.0776495	0.073802
chr2	6807709	6809845	0.0772472	0.0585206
chr5	12592959	12595046	0.0771442	0.126977
chr4	2347964	2350077	0.0771415	0.0520587
chr3	14205822	14207885	0.0770722	0.0979157
chr5	12886500	12888916	0.0761589	0.0687086
chr3	13705452	13707528	0.0761079	0.0900771
chr3	10833589	10835680	0.0760402	0.0602582
chr2	304724	307044	0.0758621	0.0573276
chr5	11699918	11702013	0.0754177	0.0816229
chr4	7943932	7946148	0.075361	0.0780686
chr1	15105342	15108028	0.0752048	0.0677587
chr3	14223240	14225303	0.0751333	0.0790111
chr2	886861	889776	0.0751286	0.0600343
chr5	15181015	15184251	0.0750927	0.065822
chr5	8450433	8452489	0.0749027	0.0831712
chr1	15419827	15421951	0.0743879	0.0640301
chr1	15106714	15109193	0.0738201	0.0822912
chr3	14210635	14212697	0.0737148	0.0688652
chr3	8405541	8410540	0.0736147	0.0776155
chr1	15144720	15150691	0.073522	0.0800536
chr3	11983982	11987546	0.0735129	0.0606061
chr2	13661102	13663185	0.0734518	0.0504081
chr3	14297576	14300233	0.073391	0.0666165
chr1	15107194	15109852	0.0733634	0.0790068
chr4	14738692	14741269	0.0733411	0.0690726
chr3	13532052	13535165	0.0732412	0.0912303
chr3	14206831	14208894	0.0731944	0.103248
chr5	24341463	24344252	0.0731445	0.0831839
chr2	13661186	13663212	0.0730503	0.0483712
chr3	985243	987440	0.0728266	0.0646336
chr2	5295682	5297775	0.072623	0.0673674
chr3	11985547	11987875	0.0725945	0.060567
chr1	15172463	15175824	0.0722999	0.0702172
chr5	12592012	12594351	0.0722531	0.115006
chr3	11983656	11985720	0.0721899	0.0625
chr2	11838566	11840646	0.0721154	0.125962
chr3	9394577	9396783	0.0720762	0.0426111
chr4	2348132	2350409	0.0720246	0.0487484
chr3	14298604	14300841	0.0719714	0.0639249
chr5	12593047	12595286	0.0719071	0.11925
chr2	14230394	14232566	0.0718232	0.0414365
chr5	24586116	24588191	0.0718072	0.0448193
chr5	4781308	4783342	0.0717797	0.0678466
chr5	15182252	15185582	0.0717718	0.0618619
chr3	10834104	10836547	0.0716332	0.0511666
chr3	14215196	14217253	0.0714633	0.0495868
chr3	15289006	15291107	0.0713946	0.0856735
chr1	15173825	15176683	0.0713786	0.0703289
chr1	8792538	8795372	0.0712773	0.0882145
chr5	20096912	20098998	0.0709492	0.0977948
chr5	14251985	14254192	0.0706842	0.0860897
chr3	22747390	22749477	0.070436	0.0608529
chr2	11838223	11840455	0.0703405	0.12948
chr3	14222736	14224799	0.0698013	0.0688318
chr1	15175824	15179336	0.0697608	0.0671982
chr4	956239	958949	0.0697417	0.0542435
chr5	13510416	13513254	0.0694151	0.0493305
chr2	14841136	14843158	0.0692384	0.0504451
chr2	1925419	1927441	0.0692384	0.0553907
chr4	296782	298821	0.0691515	0.0706229
chr1	15201486	15205897	0.0691453	0.0639311
chr5	24586192	24588395	0.0689968	0.043123
chr3	19568387	19570566	0.0688389	0.0839835
chr1	22849149	22851188	0.0686611	0.0686611
chr5	4781343	4783777	0.0686113	0.0612161
chr4	2345142	2347170	0.0685404	0.0813609
chr4	8062241	8064573	0.0681818	0.0973413
chr2	885380	888438	0.0680183	0.057881
chr5	5090303	5093053	0.068	0.0563636
chr4	2345633	2347943	0.0679654	0.087013
chr1	21608924	21611652	0.0674487	0.0568182
chr2	1619458	1621833	0.0673684	0.0513684
chr5	8450490	8452571	0.0672753	0.0754445
chr5	15679351	15681660	0.0671286	0.0485058
chr2	414277	416618	0.0670654	0.0388723
chr1	15168696	15171083	0.0670297	0.0544617
chr2	5098033	5100840	0.0669754	0.0691129
chr1	14997919	15000727	0.0669516	0.0626781
chr3	14211652	14213715	0.0668929	0.0731944
chr2	14231230	14233376	0.0666356	0.0326188
chr3	14221732	14223790	0.0665695	0.0728863
chr2	9887471	9889819	0.0664395	0.0719761
chr5	12592352	12594958	0.0663853	0.105526
chr2	8279484	8281916	0.0662007	0.0481086
chr1	14195923	14207946	0.0661233	0.0646261
chr2	6808984	6811315	0.0660661	0.044616
chr1	1704285	1706374	0.0660603	0.0521781
chr1	22849190	22851341	0.0660158	0.0669456
chr2	14416023	14418298	0.0659341	0.0263736
chr5	12809049	12811112	0.0659234	0.0668929
chr1	15607530	15609627	0.0658083	0.033381
chr1	15109618	15111898	0.0657895	0.0434211
chr1	24550731	24552800	0.0657322	0.0642823
chr1	13459097	13461265	0.0654982	0.0424354
chr3	13704949	13707012	0.0654387	0.0770722
chr1	22848916	22851044	0.0653195	0.0657895
chr4	9172930	9175232	0.0651607	0.0638575
chr4	2346998	2349963	0.0650927	0.0536256
chr2	9979722	9981751	0.0650567	0.0344998
chr4	5359334	5361365	0.0649926	0.0620384
chr1	15421080	15424710	0.0647383	0.0493113
chr4	6506212	6508314	0.0647003	0.0423406
chr1	13429810	13431974	0.064695	0.0614603
chr3	422447	424504	0.0646573	0.036947
chr3	15288506	15290552	0.0645161	0.0742913
chr1	18764843	18766891	0.0644531	0.0527344
chr2	3964121	3966156	0.0643735	0.0678133
chr3	1959683	1961937	0.0643301	0.0829636
chr1	13458372	13460432	0.0640777	0.0466019
chr2	895356	898324	0.0640162	0.0774933
chr1	5044304	5046665	0.063956	0.0614147
chr5	7613995	7616752	0.0638375	0.0631121
chr2	12719797	12721819	0.0637982	0.208704
chr3	15167687	15170385	0.0637509	0.0411416
chr3	19426939	19430443	0.0636416	0.048516
chr4	7298576	7300607	0.0635155	0.0418513
chr3	5741337	5743494	0.0635141	0.0426518
chr3	14222235	14224298	0.0634998	0.0727096
chr4	7652653	7654685	0.0634843	0.0482283
chr2	896787	899656	0.0634367	0.0770303
chr2	3751536	3764203	0.0633931	0.0617352
chr5	16321760	16323970	0.0633484	0.0402715
chr2	12719820	12721861	0.0632043	0.206761
chr2	6657932	6660670	0.0631848	0.0339664
chr1	15437175	15439493	0.0629853	0.0578085
chr4	4850355	4852562	0.0629814	0.0416855
chr3	21471159	21473859	0.062963	0.0462963
chr5	24585633	24588115	0.0628525	0.0394843
chr3	13424673	13440669	0.0628282	0.063891
chr1	15196221	15198498	0.0628019	0.0592885
chr1	6455016	6457183	0.0627596	0.0526073
chr4	5274962	5277931	0.0626474	0.0474907
chr1	15288860	15291591	0.0626144	0.0629806
chr1	15971491	15974128	0.0625711	0.0546075
chr3	1959938	1961984	0.0625611	0.0806452
chr2	6087229	6089407	0.0624426	0.0555556
chr1	18764726	18766842	0.0623819	0.0510397
chr5	1895399	1897548	0.0623546	0.0423453
chr3	15288163	15290264	0.0623513	0.065207
chr5	9944113	9946249	0.0622659	0.0463483
chr1	15221984	15224013	0.0620996	0.0694924
chr3	13814530	13816592	0.0620757	0.0771096
chr4	7852799	7854845	0.0620723	0.0786901
chr3	9739642	9742415	0.0620267	0.0659935
chr5	21315790	21317871	0.0619894	0.0543008
chr1	19940185	19942382	0.0619026	0.0386891
chr2	6807846	6810950	0.0618557	0.0476804
chr3	11983019	11985655	0.0618361	0.0500759
chr2	11336571	11338804	0.0618003	0.0456785
chr5	15670474	15677400	0.0617961	0.0537107
chr4	6014546	6016747	0.0617901	0.0431622
chr4	11633478	11636150	0.0617515	0.0497754
chr5	17918672	17920847	0.0616092	0.0321839
chr5	19150915	19153350	0.0616016	0.0340862
chr4	7298608	7300784	0.0615809	0.0413603
chr4	9034261	9036522	0.0614772	0.0265369
chr2	9722232	9724298	0.0614714	0.0968054
chr4	13005255	13007308	0.0613736	0.0545543
chr2	10136661	10138682	0.0613558	0.045522
chr2	6693457	6695527	0.0613527	0.0434783
chr1	21755733	21757999	0.0613416	0.0644307
chr4	7652563	7654652	0.0612733	0.0445189
chr1	15419952	15422858	0.0612526	0.0578114
chr3	9738656	9741357	0.0610885	0.0621992
chr2	903626	905656	0.0610837	0.0482759
chr5	8091166	8093196	0.0610837	0.0394089
chr3	13708484	13710547	0.0610761	0.0698013
chr3	7909388	7912106	0.0610743	0.0518764
chr5	7869179	7871275	0.0610687	0.0543893
chr3	9562856	9565036	0.0610092	0.0389908
chr4	2345171	2347552	0.0608988	0.0713986
chr5	19150811	19152914	0.0608654	0.0342368
chr2	8875423	8877478	0.0608273	0.03309
chr4	2344933	2347054	0.0608204	0.0730787
chr1	15148755	15150893	0.0608045	0.0729654
chr1	17266055	17269180	0.0608	0.0368
chr4	11634166	11636683	0.0607867	0.0520461
chr1	15103915	15107075	0.0607595	0.0531646
chr4	7099266	7101538	0.0607394	0.0391725
chr2	384196	386271	0.0607229	0.0308434
chr3	7850660	7852837	0.0606339	0.0376665
chr1	15144998	15147623	0.0605714	0.0502857
chr1	15318908	15322345	0.0605179	0.054117
chr1	28993619	28995720	0.0604474	0.0618753
chr5	21436647	21438718	0.0603573	0.0338001
chr5	23618220	23620407	0.0603567	0.0557842
chr2	1620465	1622654	0.0603015	0.045683
chr3	984157	987226	0.0602802	0.0537634
chr5	8745717	8747891	0.0602576	0.0597976
chr2	11595622	11598228	0.0602456	0.0429777
chr3	14296868	14300603	0.060241	0.0506024
chr3	2970576	2972602	0.0602172	0.0429418
chr4	6311784	6313877	0.0602007	0.0301003
chr1	20490156	20492183	0.0601875	0.0473606
chr1	15205460	15207506	0.0601173	0.0503421
chr1	26514638	26516687	0.0600293	0.0488043
chr5	21842436	21844635	0.0600273	0.0381992
chr4	14751867	14754167	0.06	0.0391304
chr1	21609653	21611855	0.0599455	0.0531335
chr2	9979752	9982221	0.0599433	0.0336168
chr2	12895377	12897947	0.0599222	0.0692607
chr1	3380484	3382621	0.0598971	0.0641086
chr3	7093073	7095327	0.0598935	0.0607808
chr2	17582627	17584933	0.0598439	0.0381613
chr4	2398646	2400852	0.0598368	0.0797824
chr4	16729435	16731475	0.0598039	0.0333333
chr3	14221224	14223286	0.0596508	0.0698351
chr2	11564333	11566968	0.0595825	0.0462998
chr5	14624515	14626613	0.0595806	0.0505243
chr2	7812202	7814402	0.0595455	0.0459091
chr1	13038450	13040584	0.0595127	0.0665417
chr1	21704756	21706924	0.0595018	0.0548893
chr5	24947391	24950100	0.0594315	0.0454042
chr4	8798827	8800864	0.0594011	0.0304369
chr5	21842313	21844435	0.0593779	0.0395853
chr1	22849608	22851629	0.0593765	0.0559129
chr1	15204193	15206400	0.0593566	0.0539193
chr4	6016169	6018478	0.059333	0.0450411
chr1	15317704	15320907	0.0593194	0.0543241
chr5	1895185	1897398	0.0591957	0.03615
chr1	15224732	15226979	0.05919	0.0667557
chr4	5415530	5417625	0.0591885	0.04821
chr3	19533235	19535264	0.0591424	0.0418926
chr2	12813548	12815949	0.059142	0.0437318
chr5	23617616	23620203	0.0591419	0.0510244
chr4	15492236	15494333	0.0591321	0.0362423
chr4	737417	739650	0.0591133	0.0237349
chr1	1705661	1707725	0.0591085	0.0436047
chr5	7646941	7649074	0.0590717	0.0295359
chr2	9722299	9724517	0.0590622	0.0933273
chr5	1895152	1897184	0.0590551	0.0354331
chr3	17844650	17846955	0.0590022	0.0481562
chr3	13705957	13708027	0.0589372	0.0695652
chr3	14205319	14207389	0.0589372	0.0719807
chr1	13529448	13531689	0.0589023	0.0450692
chr1	20163267	20165576	0.0589	0.0320485
chr5	5975413	5977468	0.0588808	0.0403893
chr5	24767018	24769430	0.0588723	0.0385572
chr1	26514075	26516250	0.0588506	0.0441379
chr5	7096114	7098562	0.0588235	0.0514706
chr5	15020942	15023068	0.0587959	0.0348071
chr2	10136683	10138724	0.0587947	0.0431161
chr2	1924283	1927418	0.0586922	0.0478469
chr4	10512151	10514572	0.0586534	0.0342834
chr2	8924715	8926813	0.0586273	0.0305052
chr2	14230567	14233229	0.0586026	0.0323065
chr5	17160222	17162305	0.0585694	0.0619299
chr2	9076940	9079109	0.0585523	0.0373444
chr5	4778934	4783307	0.058541	0.0528241
chr1	25342133	25344303	0.0585253	0.0552995
chr5	9496810	9498830	0.0584158	0.0470297
chr3	1960165	1962205	0.0583333	0.0686275
chr1	2886305	2888328	0.0583292	0.0617894
chr5	9524890	9526948	0.058309	0.0490768
chr1	26514251	26516637	0.0582565	0.0469405
chr1	2233362	2235388	0.0582428	0.0444225
chr1	21704925	21706951	0.0582428	0.0547878
chr4	6014349	6016496	0.0582208	0.0409874
chr3	10313814	10315911	0.0581784	0.0262279
chr4	9033074	9035550	0.0581583	0.0371567
chr2	903458	905625	0.0581449	0.0489156
chr2	6694356	6696630	0.0580475	0.0395778
chr2	7593197	7595764	0.0580444	0.0611609
chr1	12294451	12296625	0.0579577	0.049678
chr4	14581016	14583605	0.0579374	0.0652762
chr4	9033171	9035434	0.0578878	0.0362351
chr1	15177530	15179812	0.057844	0.0486415
chr1	7781647	7784016	0.0578303	0.0274377
chr2	291585	293730	0.0578089	0.0438228
chr3	10037307	10039487	0.0577982	0.0302752
chr4	17784908	17787211	0.0577508	0.0429874
chr5	15534130	15537041	0.0577121	0.0456888
chr3	1488860	1491079	0.0576836	0.0608382
chr1	22815708	22817893	0.0576659	0.026087
chr4	6974554	6976982	0.0576606	0.0885502
chr1	15290184	15293063	0.0576589	0.0593956
chr1	15143447	15145946	0.057623	0.042417
chr2	16044589	16046689	0.057619	0.0485714
chr2	6086763	6089228	0.0576065	0.0478702
chr2	7812403	7814435	0.0575787	0.0477362
chr4	9173233	9175648	0.0575569	0.0563147
chr5	17777109	17779405	0.0574913	0.0466028
chr3	13709491	13711561	0.0574879	0.0608696
chr3	11985876	11989269	0.0574713	0.0595343
chr4	4547883	4550006	0.0574659	0.0522845
chr1	16719313	16721367	0.0574489	0.0540409
chr1	29525420	29528089	0.0573248	0.0288498
chr2	7812160	7814201	0.0573248	0.0421362
chr1	21071074	21073796	0.0573108	0.0580456
chr1	20173002	20175044	0.0572968	0.0381978
chr2	14008454	14010793	0.0572894	0.0461736
chr5	14622696	14624774	0.0572666	0.0399423
chr2	2140303	2142364	0.0572538	0.0485201
chr1	4891277	4894055	0.0572354	0.0464363
chr2	9887079	9889263	0.0572344	0.0631868
chr3	11287722	11289749	0.0572274	0.0399605
chr4	697824	699869	0.0572127	0.0537897
chr5	26209489	26211517	0.0571992	0.0443787
chr1	20815744	20817843	0.0571701	0.0419247
chr5	15692927	15695236	0.0571676	0.0411434
chr3	17267545	17269855	0.0571429	0.0640693
chr2	19194153	19196237	0.0571017	0.0350288
chr5	20293975	20296007	0.0570866	0.0413386
chr2	7525196	7527281	0.0570743	0.0398082
chr1	15165789	15170117	0.0570702	0.0434381
chr1	2233188	2235361	0.057064	0.0441786
chr5	7884203	7886341	0.0570627	0.0537886
chr1	24280394	24282480	0.057047	0.0426654
chr2	9077246	9079297	0.0570453	0.0336421
chr5	17071108	17073353	0.0570156	0.0467706
chr3	17546318	17549177	0.0570129	0.058412
chr1	25342970	25345163	0.0569995	0.0469676
chr2	8874316	8877422	0.0569865	0.0383129
chr3	17267455	17269544	0.0569651	0.055529
chr1	23693928	23696598	0.0569288	0.047191
chr1	14150222	14152753	0.0568945	0.0557092
chr3	17361348	17363406	0.0568513	0.0578231
chr5	1814733	1817409	0.0568012	0.0478326
chr2	9773520	9775633	0.0567913	0.0463796
chr4	15429161	15432085	0.0567715	0.0321477
chr2	13094116	13096389	0.0567532	0.0439947
chr3	4287945	4290130	0.0567506	0.0389016
chr2	17904645	17906795	0.0567442	0.0483721
chr2	11979266	11981875	0.0567267	0.0360291
chr1	10620747	10623463	0.056701	0.05081
chr3	9827598	9830385	0.0566918	0.0391102
chr3	9394841	9397223	0.0566751	0.0390428
chr1	15135464	15137671	0.056638	0.0557318
chr5	7249811	7252054	0.0566206	0.037004
chr1	15317354	15319703	0.0566198	0.0472542
chr2	17904468	17906644	0.0565257	0.0477941
chr3	11265690	11267744	0.0564752	0.0394352
chr5	5609544	5611564	0.0564356	0.0480198
chr2	2179355	2181570	0.0564334	0.0528217
chr2	12296114	12298205	0.0564323	0.0353898
chr2	1942073	1944164	0.0564323	0.0353898
chr2	14231816	14234085	0.0564125	0.0374614
chr3	421657	424210	0.0564042	0.0391696
chr1	13076562	13078761	0.0563893	0.0381992
chr5	4324599	4326674	0.0563855	0.0453012
chr2	6469845	6471920	0.0563855	0.053012
chr4	5256027	5272699	0.056382	0.0620801
chr1	20438303	20440325	0.0563798	0.0276954
chr1	5043510	5045605	0.0563246	0.0606205
chr5	5609565	5611589	0.0563241	0.0479249
chr2	9120933	9122957	0.0563241	0.0375494
chr2	9691172	9693783	0.0563003	0.0421295
chr5	7700434	7702459	0.0562963	0.0503704
chr4	3837638	3844995	0.0562729	0.0421367
chr5	19407012	19409038	0.0562685	0.035538
chr5	8091197	8093473	0.056239	0.0373462
chr1	4769664	4771834	0.0562212	0.0552995
chr4	6505346	6508211	0.0561955	0.0408377
chr2	9469623	9471883	0.0561947	0.0411504
chr2	8876582	8878949	0.0561893	0.0456274
chr1	24040683	24042997	0.0561798	0.0501296
chr1	21755214	21757635	0.0561751	0.0454358
chr4	6019241	6021325	0.056142	0.0523033
chr5	5608955	5611342	0.0561374	0.0527859
chr5	13511255	13513571	0.0561313	0.0384283
chr1	13068715	13070749	0.0560472	0.0491642
chr5	17160370	17162779	0.0560399	0.0560399
chr5	14622775	14625631	0.0560224	0.0441176
chr3	15975475	15977779	0.0559896	0.0486111
chr1	21754304	21756914	0.0559387	0.0490421
chr1	20438326	20440364	0.0559372	0.0274779
chr1	15938235	15940329	0.0558739	0.0448902
chr2	15730522	15733351	0.0558501	0.04772
chr5	24342853	24346901	0.05583	0.0602767
chr5	25770216	25772240	0.05583	0.0587945
chr1	15317106	15320617	0.0558246	0.0495585
chr1	13037847	13040176	0.0558179	0.0450837
chr5	8191720	8194068	0.0557922	0.036201
chr2	9980567	9982933	0.0557904	0.023246
chr2	11039394	11041545	0.055788	0.0376569
chr1	19006006	19008427	0.0557621	0.0375878
chr3	13707980	13710043	0.0557441	0.0581677
chr3	14217180	14219243	0.0557441	0.0494426
chr5	17071857	17073992	0.0557377	0.0468384
chr4	296822	299908	0.0557356	0.0550875
chr4	5845836	5848043	0.0557318	0.0607159
chr1	15135672	15137969	0.0557249	0.0579016
chr2	13094390	13096418	0.0557199	0.0419132
chr1	22223562	22225825	0.0556783	0.0380027
chr5	8215175	8218121	0.0556687	0.0492193
chr1	9345152	9347739	0.0556629	0.0908388
chr4	1279334	1281383	0.0556369	0.033675
chr2	5764921	5767582	0.0556182	0.0462232
chr1	8476752	8478946	0.0556062	0.032361
chr4	2344527	2346865	0.0556031	0.0680068
chr1	4769835	4771904	0.0555824	0.0555824
chr5	15535050	15537137	0.0555822	0.0373742
chr4	1139509	1142010	0.0555778	0.0391843
chr3	1959014	1961066	0.0555556	0.0618908
chr1	16719368	16721420	0.0555556	0.0516569
chr3	19532872	19534924	0.0555556	0.0389864
chr1	15386616	15389695	0.0555375	0.0545632
chr5	14698458	14700493	0.0555283	0.0481572
chr1	15107853	15113238	0.0555246	0.0488394
chr2	2589472	2591778	0.0555074	0.0728534
chr1	29352153	29354514	0.055485	0.034731
chr5	5609343	5611543	0.0554545	0.0495455
chr2	13265895	13267915	0.0554455	0.0480198
chr5	22794155	22796230	0.0554217	1.19133
chr3	16279502	16281559	0.0554205	0.0364609
chr5	8730782	8732821	0.0554193	0.0490436
chr4	8798204	8800568	0.0554146	0.0308799
chr3	7843798	7846054	0.0554078	0.0412234
chr4	11795236	11797817	0.0554049	0.0573421
chr5	8216122	8218288	0.0554017	0.0470914
chr1	12984130	12987235	0.0553945	0.0392915
chr4	11423554	11425577	0.0553633	0.0420168
chr3	22577165	22579188	0.0553633	0.0499259
chr5	5975469	5977727	0.0553587	0.0429584
chr2	1332058	1334118	0.0553398	0.026699
chr1	15220985	15224943	0.055331	0.0540677
chr2	6469921	6472289	0.0553209	0.0532095
chr4	7434473	7436699	0.0552561	0.0377358
chr3	8959410	8961618	0.0552536	0.0466486
chr1	15143947	15146210	0.0552364	0.0402121
chr1	11426625	11428690	0.0552058	0.0363196
chr5	7700385	7702433	0.0551758	0.0498047
chr5	14616010	14618077	0.0551524	0.0464441
chr4	10140760	10143335	0.0551456	0.0434951
chr5	7416227	7418331	0.0551331	0.0513308
chr2	5764627	5766913	0.0551181	0.0446194
chr2	15730180	15732521	0.0551047	0.0333191
chr2	18852667	18855301	0.0550494	0.0432802
chr5	17576732	17579241	0.055002	0.0554006
chr4	4547160	4549669	0.055002	0.052212
chr4	913508	915599	0.0549976	0.0502152
chr2	11357394	11359813	0.0549814	0.0301778
chr5	20168822	20171514	0.0549777	0.0508915
chr5	14226655	14228729	0.0549662	0.0395371
chr1	6465829	6467976	0.0549604	0.0521658
chr4	6055548	6057968	0.0549587	0.0438017
chr5	14879095	14881188	0.0549451	0.0382226
chr5	9980877	9984228	0.054909	0.0438675
chr4	17533229	17535415	0.0548948	0.042086
chr5	4403372	4405558	0.0548948	0.0599268
chr4	17673151	17675501	0.0548936	0.0276596
chr3	10312643	10315813	0.0548896	0.0277603
chr5	21841943	21844312	0.0548755	0.0409455
chr2	8875920	8878581	0.0548666	0.0375799
chr4	11595834	11598806	0.0548452	0.0450875
chr4	11359457	11361718	0.054843	0.0442282
chr3	14210130	14212192	0.0548012	0.056741
chr1	1704375	1707660	0.0547945	0.042618
chr2	2140112	2142302	0.0547945	0.0474886
chr5	7647075	7649175	0.0547619	0.03
chr4	2398178	2400645	0.0547223	0.0721524
chr4	2310805	2313437	0.0547112	0.0459726
chr4	2346227	2348312	0.0546763	0.0556355
chr5	16481178	16483301	0.0546397	0.0334432
chr5	12075011	12077135	0.0546139	0.0423729
chr1	15224980	15227233	0.0545939	0.060364
chr5	24584979	24587617	0.0545868	0.0363912
chr5	17271917	17274134	0.0545783	0.0333784
chr5	14624168	14626514	0.054561	0.044757
chr2	14839799	14843135	0.0545564	0.0434652
chr4	953224	955479	0.0545455	0.0301552
chr2	12861780	12863834	0.0545278	0.0428432
chr1	20173045	20175320	0.0545055	0.0395604
chr1	15608257	15610514	0.0544971	0.0323438
chr1	24313609	24315646	0.0544919	0.0412371
chr4	7250895	7254199	0.0544794	0.0375303
chr2	14008433	14010453	0.0544554	0.0415842
chr3	12571115	12573376	0.0544007	0.0309598
chr5	13518804	13520900	0.0543893	0.0410305
chr4	5844121	5847835	0.0543888	0.0562736
chr2	11681723	11684353	0.0543726	0.0463878
chr4	16311521	16313581	0.0543689	0.0432039
chr1	12083097	12085194	0.0543634	0.0472103
chr1	13457372	13460371	0.0543515	0.0380127
chr3	14217688	14219750	0.0543162	0.0446169
chr1	15192029	15194167	0.0542563	0.0397568
chr1	17389117	17391827	0.0542435	0.0328413
chr5	13202017	13204506	0.0542387	0.0413821
chr4	5447398	5449758	0.0542373	0.0423729
chr5	16198645	16200915	0.054185	0.0330396
chr4	17213416	17215483	0.0541848	0.0387034
chr5	18626523	18628701	0.0541781	0.0408632
chr1	21417459	21419545	0.0541707	0.0469799
chr3	11287247	11289721	0.0541633	0.0363783
chr5	11974592	11976660	0.0541586	0.0469052
chr5	4793417	4795504	0.0541447	0.0493531
chr3	157139	159337	0.0541401	0.0309372
chr1	11520574	11522625	0.0541199	0.0433935
chr5	9944250	9947780	0.0541076	0.0379603
chr4	15430252	15432322	0.0541063	0.0294686
chr5	21313685	21317789	0.0540936	0.0423977
chr5	12810295	12812348	0.0540672	0.0443254
chr2	7594565	7597100	0.0540434	0.0512821
chr3	7918959	7921883	0.0540356	0.0304378
chr1	24466557	24469241	0.0540238	0.045082
chr4	14416710	14418876	0.0540166	0.0438596
chr5	15143629	15145703	0.0540019	0.0477338
chr4	13175690	13178079	0.0539975	0.056509
chr3	7691798	7694336	0.0539795	0.0319149
chr4	12434115	12436487	0.0539629	0.0564924
chr5	20463955	20466846	0.0539606	0.0269803
chr1	21754256	21756276	0.0539604	0.0485149
chr3	13708987	13711063	0.0539499	0.0626204
chr1	18393887	18396577	0.0539033	0.0579926
chr2	2139751	2142033	0.0539001	0.0486415
chr5	17950812	17953614	0.0538901	0.0385439
chr1	7070563	7072716	0.0538783	0.0933581
chr5	25769315	25771394	0.0538721	0.0505051
chr3	17149796	17151838	0.0538688	0.0323213
chr2	14259828	14262576	0.0538574	0.0378457
chr3	19428444	19430618	0.0538178	0.0455382
chr1	23190462	23193231	0.05381	0.0520043
chr1	21050058	21052623	0.0538012	0.0405458
chr1	4769060	4771663	0.0537841	0.05801
chr2	790355	792456	0.0537839	0.0328415
chr1	24213995	24216152	0.0537784	0.0287436
chr2	11283273	11286063	0.0537634	0.0523297
chr1	13529690	13531736	0.0537634	0.0386119
chr1	15222944	15226219	0.0537405	0.0552672
chr1	24967821	24970147	0.0537403	0.039123
chr3	421486	424446	0.0537162	0.0347973
chr5	21840926	21843942	0.0537135	0.0374668
chr5	8743285	8747716	0.0537125	0.0451365
chr1	18764892	18767872	0.0536913	0.0510067
chr4	9033551	9035600	0.0536847	0.0278184
chr5	18098219	18100529	0.0536797	0.0367965
chr3	22539242	22541608	0.0536771	0.0435334
chr2	16624761	16627817	0.0536649	0.0412304
chr2	14007817	14009867	0.0536585	0.0390244
chr2	2179857	2181963	0.0536562	0.0479582
chr4	16312282	16314389	0.0536308	0.0574276
chr4	16311450	16313520	0.0536232	0.0386473
chr3	10732044	10734189	0.0536131	0.0251748
chr4	5359719	5362032	0.05361	0.0527454
chr1	19856263	19858632	0.0536091	0.0316589
chr1	24365631	24367851	0.0536036	0.0423423
chr2	3964157	3967273	0.0535944	0.0587291
chr2	8534574	8536684	0.0535545	0.0398104
chr3	1368680	1371090	0.053527	0.0547718
chr5	24300399	24302642	0.0534998	0.0312082
chr1	17167000	17169879	0.0534908	0.0284821
chr3	9735152	9737695	0.0534801	0.0534801
chr4	9173936	9176498	0.0534738	0.0523029
chr5	6700344	6702476	0.0534709	0.0309568
chr4	7266244	7268489	0.0534521	0.04098
chr1	20489741	20492155	0.0534383	0.0405965
chr1	3261077	3263304	0.0534351	0.0489448
chr4	2120398	2122476	0.0534167	0.0279115
chr2	872129	874413	0.0534151	0.0359019
chr4	18571933	18574049	0.0534026	0.0326087
chr1	17652237	17654391	0.053389	0.0311049
chr5	20294008	20296238	0.0533632	0.038565
chr4	473245	475382	0.0533458	0.0580253
chr2	7122241	7124360	0.053327	0.0443605
chr5	12810544	12812607	0.0533204	0.0441105
chr1	21070878	21073073	0.053303	0.042369
chr2	6693429	6695456	0.0532807	0.0414406
chr4	879157	881372	0.0532731	0.0306998
chr5	17160306	17163197	0.0532688	0.0505016
chr5	22162973	22165227	0.0532387	0.0381544
chr1	19704882	19707850	0.0532345	0.0350404
chr2	1619834	1622464	0.0532319	0.0395437
chr1	11073118	11075373	0.0532151	0.0394678
chr5	8450572	8453280	0.0531758	0.0528065
chr2	19194238	19196777	0.0531705	0.0441119
chr3	12061918	12064514	0.0531587	0.0323575
chr1	22614989	22617097	0.0531309	0.0441176
chr4	2486297	2488557	0.0530973	0.0340708
chr1	25225705	25228229	0.0530903	0.046355
chr1	2886329	2888590	0.0530739	0.0570544
chr3	3440931	3443117	0.053065	0.0544373
chr1	25342349	25344969	0.0530534	0.0458015
chr2	11596229	11599019	0.0530466	0.0365591
chr3	9562287	9564852	0.0530214	0.0346979
chr1	19172841	19174897	0.0530156	0.0481518
chr1	23394719	23397266	0.0530035	0.0325874
chr1	7782017	7785339	0.0529801	0.026189
chr5	20542499	20544652	0.0529494	0.0431955
chr3	10037488	10040038	0.0529412	0.0294118
chr4	8062574	8067146	0.0529309	0.0640857
chr5	9675033	9677149	0.0529301	0.0222117
chr2	7437625	7439666	0.0529152	0.0352768
chr1	19592889	19594931	0.0528893	0.0401567
chr4	5644109	5646247	0.0528531	0.0622077
chr5	12813524	12815587	0.0528357	0.0397479
chr3	18561474	18563613	0.0528284	0.0490884
chr2	6658671	6664104	0.0528253	0.0375483
chr4	2120352	2122397	0.0528117	0.0254279
chr2	12799154	12801218	0.0528101	0.0402132
chr4	8798865	8801838	0.0528086	0.0295997
chr2	1867912	1870052	0.0528037	0.0556075
chr3	4274286	4276371	0.0527578	0.0450839
chr1	22831848	22834502	0.0527506	0.0629239
chr5	19336170	19338199	0.0527353	0.0433711
chr1	17061892	17064244	0.0527211	0.0267857
chr5	9721333	9723382	0.0527086	0.0409956
chr1	24676224	24678330	0.0527066	0.0294397
chr1	26680271	26682511	0.0526786	0.040625
chr4	15430086	15432251	0.0526559	0.0295612
chr1	17062245	17064467	0.0526553	0.0279028
chr2	14007868	14010432	0.0526521	0.0397816
chr1	5043606	5046303	0.0526511	0.0552466
chr3	20032241	20034388	0.0526316	0.0391244
chr5	5608845	5610954	0.0526316	0.0526316
chr5	8402983	8405054	0.0526316	0.051183
chr2	15905118	15907476	0.0525869	0.0466497
chr5	25860083	25862365	0.0525855	0.0403155
chr5	19205183	19207237	0.0525803	0.0516066
chr5	9817734	9819769	0.0525799	0.0348894
chr1	27998670	28000744	0.0525554	0.0433944
chr1	25739388	25741938	0.052549	0.0415686
chr1	15203898	15206715	0.0525382	0.0486333
chr1	16718532	16721312	0.052518	0.0492806
chr3	11987411	11989430	0.0525012	0.0619118
chr4	10110151	10112799	0.0524924	0.0536254
chr5	14911882	14914016	0.0524836	0.0459231
chr5	19122013	19124490	0.0524828	0.0415826
chr2	6396660	6398756	0.0524809	0.028626
chr2	7711516	7713708	0.0524635	0.0469891
chr2	10070018	10072326	0.0524263	0.0411612
chr5	17803767	17805789	0.0524233	0.0365974
chr2	11562486	11564604	0.0524079	0.0302172
chr3	17267107	17269454	0.0524073	0.0498509
chr2	9772836	9775088	0.0523979	0.0426288
chr4	5866199	5868299	0.052381	0.0352381
chr3	14223749	14225811	0.0523763	0.0504365
chr3	6099799	6101823	0.0523715	0.041502
chr1	3074051	3076419	0.0523649	0.0498311
chr4	472914	475244	0.0523605	0.0527897
chr5	6418701	6421375	0.052356	0.0302917
chr2	1257313	1259968	0.052354	0.0350282
chr3	14185235	14187298	0.0523509	0.0421716
chr3	13704443	13706506	0.0523509	0.0605914
chr1	7761111	7763136	0.0523457	0.0454321
chr3	13258109	13260364	0.0523282	0.0585366
chr3	11987384	11989410	0.0523198	0.0631787
chr5	21424193	21426220	0.052294	0.0444006
chr1	7761137	7763164	0.052294	0.0453873
chr3	10941434	10943461	0.052294	0.0360138
chr1	17898007	17900245	0.0522788	0.0482574
chr1	11323297	11325440	0.0522632	0.0307979
chr2	8217676	8219915	0.0522555	0.0267977
chr4	8799852	8802034	0.0522456	0.0288726
chr5	16195007	16197036	0.0522425	0.0315426
chr1	9886400	9888507	0.0522069	0.0422402
chr4	6898747	6900797	0.0521951	0.0390244
chr1	29363072	29365104	0.0521654	0.0295276
chr5	5975741	5979115	0.0521636	0.0477178
chr2	7160192	7162512	0.0521552	0.0400862
chr4	6215351	6217441	0.0521531	0.0440191
chr1	23392068	23395635	0.0521447	0.03224
chr1	4593517	4595550	0.0521397	0.0250861
chr5	6215964	6218477	0.0521289	0.0382014
chr1	22541139	22543307	0.0521218	0.0405904
chr4	12434601	12436846	0.0521158	0.0507795
chr1	1204705	1206739	0.0521141	0.0280236
chr4	6898798	6900928	0.0521127	0.0380282
chr2	16070650	16072742	0.0521033	0.0301147
chr4	5272988	5276961	0.0521017	0.0463126
chr4	9959645	9961891	0.0520926	0.0440784
chr3	5348347	5350383	0.0520629	0.0412574
chr5	17358902	17361111	0.0520598	0.0362155
chr4	5497514	5500242	0.0520528	0.0337243
chr4	6974231	6976306	0.0520482	0.102651
chr2	3560390	3562427	0.0520373	0.0574374
chr3	4017303	4019379	0.0520231	0.0438343
chr2	9523962	9526288	0.0520206	0.0382631
chr4	6018558	6020884	0.0520206	0.0468616
chr3	14220716	14222773	0.0520175	0.0481283
chr5	23186124	23188585	0.0520114	0.0377895
chr5	19151351	19153390	0.0519863	0.0328592
chr3	4274372	4276488	0.0519849	0.0453686
chr5	24659147	24661321	0.0519779	0.0712971
chr3	19532925	19535234	0.0519706	0.0368125
chr3	22672910	22674931	0.0519545	0.0460168
chr1	14149902	14152212	0.0519481	0.0480519
chr4	7674485	7676622	0.051942	0.0280767
chr1	6404273	6406391	0.0519358	0.0316336
chr5	5577633	5579732	0.0519295	0.0333492
chr3	14188707	14190768	0.0519165	0.0504609
chr2	3559884	3562061	0.0519063	0.0564998
chr5	19121835	19124012	0.0519063	0.0408819
chr2	9417836	9419859	0.0519031	0.0346021
chr3	13852012	13854074	0.0518914	0.0557711
chr2	9838045	9840146	0.0518801	0.0442646
chr4	1302333	1304492	0.0518759	0.0370542
chr5	19407039	19409353	0.0518583	0.031115
chr5	14550821	14553309	0.0518489	0.0377814
chr1	15925757	15927879	0.0518379	0.0395853
chr2	6215280	6217325	0.0518337	0.0444988
chr1	21754190	21756255	0.051816	0.0474576
chr5	8729731	8732781	0.0518033	0.0452459
chr1	24957431	24959632	0.0517946	0.0490686
chr5	1025499	1028067	0.0517913	0.0416667
chr2	8534918	8537197	0.0517771	0.0399298
chr2	303641	306094	0.0517733	0.0342438
chr5	14934856	14937425	0.0517711	0.0299728
chr4	1938990	1941192	0.0517711	0.0408719
chr2	5113443	5115897	0.0517522	0.0440098
chr4	2120322	2122351	0.0517496	0.0251355
chr5	8147241	8149367	0.0517404	0.0442145
chr5	25923745	25926045	0.0517391	0.0365217
chr2	383450	386195	0.0517304	0.0313297
chr2	9524407	9526901	0.0517241	0.0328789
chr3	3184339	3186660	0.0517019	0.0439466
chr2	8078474	8080602	0.0516917	0.0390038
chr1	6513348	6515399	0.0516821	0.0482691
chr5	24819163	24821311	0.051676	0.0339851
chr5	1242755	1244923	0.0516605	0.0249077
chr5	22266176	22268286	0.0516588	0.0412322
chr5	12811043	12813095	0.0516569	0.0433723
chr3	13208022	13210287	0.0516556	0.0415011
chr1	23172923	23175556	0.0516521	0.0562096
chr3	6099824	6101877	0.0516318	0.0409157
chr1	8537855	8539889	0.0516224	0.0653884
chr5	16525627	16528011	0.051594	0.0377517
chr5	15143704	15145915	0.0515604	0.0474898
chr2	15447702	15450107	0.0515593	0.0403326
chr3	12571745	12573898	0.051556	0.0315838
chr4	7100188	7102225	0.0515464	0.0525282
chr2	12861094	12863772	0.051531	0.0410754
chr4	6504550	6507345	0.0515206	0.0415027
chr5	24099679	24101970	0.0515059	0.0288084
chr2	6695389	6697428	0.0514958	0.0289358
chr5	17918848	17921528	0.0514925	0.0276119
chr4	9959892	9961912	0.0514851	0.0415842
chr1	24772789	24775043	0.0514641	0.0346051
chr3	19194631	19196652	0.0514597	0.0385948
chr2	7593765	7596564	0.0514469	0.0535906
chr2	6214791	6217279	0.0514469	0.0494373
chr4	7250022	7252141	0.0514394	0.0344502
chr5	25981241	25983360	0.0514394	0.0490798
chr2	367356	369592	0.0514311	0.049195
chr4	10651418	10653460	0.0514202	0.0401567
chr3	18560140	18562241	0.0514041	0.0456925
chr4	14750810	14753866	0.0513743	0.0337042
chr4	14550864	14553220	0.0513582	0.040747
chr4	5864640	5866743	0.0513552	0.040894
chr3	18606037	18608218	0.0513526	0.0343879
chr1	7760116	7762200	0.0513436	0.0523033
chr3	15289350	15291436	0.0512943	0.0767018
chr3	10732702	10734750	0.0512695	0.03125
chr2	3749178	3767283	0.0512566	0.048992
chr1	19940385	19946434	0.0512481	0.0419904
chr2	13690346	13693078	0.0512445	0.0355051
chr3	9382767	9384797	0.0512315	0.0413793
chr5	14624614	14628128	0.0512237	0.0424018
chr4	186653	188742	0.0512207	0.0330302
chr5	17106139	17108365	0.0512129	0.0377358
chr2	7093590	7095777	0.0512117	0.0530407
chr2	4475305	4477375	0.0512077	0.0362319
chr1	22104330	22106362	0.0511811	0.0285433
chr4	5358557	5361333	0.0511527	0.0554755
chr2	7525282	7528528	0.0511399	0.0348121
chr2	4650657	4652691	0.0511308	0.0363815
chr5	14820404	14822595	0.0511182	0.0515746
chr4	8441800	8444539	0.0511135	0.0405257
chr2	5114253	5117129	0.0511127	0.0340751
chr3	11987270	11989383	0.0511122	0.0619972
chr1	13085748	13088311	0.051112	0.0472103
chr5	10292590	10294801	0.0511081	0.0312076
chr3	15811922	15814133	0.0511081	0.0524649
chr2	4889916	4892675	0.0511055	0.0206597
chr4	10708560	10710635	0.0510843	0.0289157
chr4	10369460	10371594	0.0510778	0.0370197
chr2	2140034	2142111	0.0510351	0.0491093
chr2	14810946	14813180	0.0510295	0.0304387
chr5	14698125	14700457	0.0510292	0.0480274
chr4	7634647	7636744	0.0510253	0.0219361
chr1	15320932	15323127	0.0510251	0.0605923
chr3	21191549	21193940	0.0510247	0.0380594
chr5	15019844	15022941	0.0510171	0.0306748
chr5	17479928	17481947	0.0510154	0.0435859
chr5	14279683	14282506	0.0510096	0.0492384
chr2	6715233	6717625	0.0510033	0.0367893
chr1	15192570	15195022	0.0509788	0.0318108
chr3	16089111	16091132	0.0509649	0.0341415
chr1	7985421	7987482	0.0509461	0.0480349
chr1	23069587	23071668	0.050937	0.0379625
chr2	11670082	11672242	0.0509259	0.0388889
chr1	21754963	21757732	0.0509209	0.0404478
chr1	14185772	14187795	0.0509145	0.0355907
chr1	22164020	22166043	0.0509145	0.0494315
chr1	17898246	17900309	0.0508968	0.0523509
chr1	20490347	20493157	0.0508897	0.0395018
chr1	8537891	8540819	0.050888	0.0505464
chr1	19623733	19625777	0.0508806	0.037182
chr3	9780442	9782625	0.0508475	0.0297755
chr4	13675213	13677318	0.0508314	0.0384798
chr3	9382719	9384766	0.0508061	0.0410357
chr3	11991145	11993448	0.0508033	0.0425532
chr5	7006444	7009279	0.0507937	0.0398589
chr3	16042668	16044696	0.050789	0.0399408
chr5	7699588	7702384	0.0507868	0.0425608
chr2	7042730	7045487	0.0507798	0.0369967
chr4	2309763	2314234	0.0507716	0.0373518
chr1	19172898	19175105	0.0507476	0.0471228
chr1	26262211	26264320	0.0507349	0.0440967
chr1	29526369	29528656	0.0507215	0.0227372
chr3	11071817	11073907	0.0507177	0.0358852
chr2	12196878	12200092	0.0507156	0.0420037
chr3	16043298	16045625	0.0507091	0.0477009
chr1	26675912	26679206	0.0506982	0.0394657
chr1	3917677	3920183	0.0506784	0.0343176
chr4	12434488	12436600	0.0506629	0.0539773
chr3	9164321	9166572	0.0506442	0.0559751
chr4	696319	698570	0.0506442	0.0386495
chr3	18497470	18499603	0.0506329	0.0473511
chr4	7563070	7565124	0.0506329	0.0360273
chr1	23917862	23919936	0.0506268	0.0641273
chr3	5838971	5841164	0.0506156	0.0392157
chr1	17898694	17900729	0.0506143	0.0457002
chr1	8477121	8479236	0.050591	0.0340426
chr1	3379595	3382483	0.050554	0.0595568
chr2	11236443	11238778	0.0505353	0.0394004
chr1	5966261	5968319	0.0505345	0.0413022
chr5	5062663	5064721	0.0505345	0.0398445
chr4	7229251	7231567	0.0505181	0.0384283
chr5	15955721	15958077	0.0505093	0.0479626
chr5	17026140	17028496	0.0505093	0.0551783
chr3	10832396	10834515	0.0504955	0.0519113
chr5	14607095	14609195	0.0504762	0.037619
chr2	13265675	13267894	0.0504732	0.0477693
chr1	20491458	20493479	0.0504701	0.040574
chr1	12850056	12852196	0.0504673	0.0425234
chr1	4768700	4771059	0.0504451	0.046206
chr1	25343309	25345450	0.0504437	0.0378328
chr4	7433971	7436132	0.0504396	0.0384081
chr3	17973314	17975575	0.0504202	0.0327289
chr2	4475281	4477304	0.0504202	0.0370737
chr2	9789979	9792161	0.0504125	0.035747
chr3	14218194	14220257	0.050412	0.0349006
chr5	16195037	16197973	0.0504087	0.0388283
chr4	939313	941714	0.0503957	0.0399833
chr5	9297990	9300014	0.0503953	0.0528656
chr4	16311582	16314281	0.050389	0.047425
chr5	3030411	3032991	0.0503876	0.029845
chr1	29351929	29354152	0.0503824	0.0332883
chr3	22746604	22748867	0.0503756	0.053027
chr2	18082599	18084862	0.0503756	0.0375608
chr5	17841111	17843573	0.0503656	0.0333063
chr4	15428698	15431160	0.0503656	0.025589
chr4	7404045	7406111	0.0503388	0.0416263
chr3	22748193	22750776	0.0503291	0.0340689
chr1	17106026	17108371	0.0503198	0.103198
chr3	20752461	20754548	0.0503115	0.0493531
chr2	7437667	7439933	0.0503089	0.0357458
chr2	14414223	14416549	0.0503009	0.0296647
chr4	660673	662840	0.0503	0.0438394
chr4	16728212	16731433	0.0502949	0.0347718
chr2	1258648	1260836	0.0502742	0.0548446
chr1	9145257	9147286	0.0502711	0.0448497
chr4	6722139	6724188	0.0502684	0.0366032
chr4	5843929	5846120	0.0502054	0.0511182
chr3	17005062	17007851	0.0501972	0.0401578
chr1	7880083	7882155	0.0501931	0.0376448
chr4	15789301	15791513	0.0501808	0.0348101
chr2	7122361	7124573	0.0501808	0.0433996
chr1	20495405	20497737	0.0501715	0.042024
chr5	14226284	14228636	0.0501701	0.0357143
chr3	22805979	22808192	0.0501582	0.0492544
chr1	15193023	15195675	0.0501508	0.0339367
chr1	8477086	8479120	0.0501475	0.0344149
chr3	10859162	10861236	0.0501446	0.0284474
chr5	7005998	7008132	0.0501406	0.0393627
chr5	17026497	17028911	0.0501243	0.0555095
chr2	15988866	15991001	0.0501171	0.0430913
chr2	14457396	14459571	0.0501149	0.063908
chr4	131457	133494	0.0500736	0.0397644
chr2	1024930	1027107	0.0500689	0.0491502
chr2	1675335	1677512	0.0500689	0.0560404
chr3	3716537	3718734	0.0500683	0.0423305
chr1	15167329	15169546	0.0500677	0.0342806
chr5	9297911	9299989	0.0500481	0.0514918
chr3	7935905	7937984	0.0500241	0.036556
chr4	7252200	7254479	0.0500219	0.0416849
chr5	13805856	13808155	0.0500217	0.0317529
chr2	3715821	3718400	0.0500194	0.0379992
chr1	20163577	20166157	0.05	0.0275194
chr1	8338259	8340599	0.05	0.0444444
chr1	19390484	19392784	0.05	0.0530435
chr5	14550660	14552820	0.05	0.0365741
chr3	1369317	1371337	0.05	0.0529703
chr3	2627571	2629892	0.0499785	0.0379147
chr4	4198493	4200534	0.0499755	0.0460559
chr3	23171010	23173051	0.0499755	0.0455659
chr1	12744851	12747413	0.049961	0.0327869
chr3	489910	492312	0.0499584	0.0253955
chr4	1301909	1304332	0.0499381	0.0379695
chr5	17266682	17268925	0.0499331	0.0365582
chr3	9828386	9830509	0.0499293	0.0343853
chr5	13760107	13762230	0.0499293	0.0263778
chr3	16089133	16091457	0.0499139	0.0335628
chr5	19204611	19207076	0.0498986	0.0555781
chr3	13813520	13816086	0.0498831	0.0483242
chr5	21531126	21533191	0.0498789	0.0493947
chr1	29983485	29985711	0.0498652	0.0381851
chr4	5156674	5159221	0.0498626	0.0353357
chr5	21531192	21533238	0.0498534	0.0498534
chr5	13545761	13548008	0.0498442	0.0458389
chr2	11981481	11984952	0.0498415	0.0443676
chr3	18764647	18767797	0.0498413	0.0273016
chr4	5352400	5354447	0.049829	0.0381045
chr4	4198794	4201203	0.0498132	0.0427563
chr1	17127904	17130032	0.049812	0.0404135
chr1	17765177	17767266	0.0497846	0.0382958
chr4	14308835	14311366	0.0497827	0.0687475
chr3	11168317	11170366	0.0497804	0.0449
chr2	2346210	2348259	0.0497804	0.033675
chr1	4747157	4749407	0.0497778	0.0444444
chr1	23173564	23175794	0.0497758	0.055157
chr4	1279405	1281595	0.0497717	0.0342466
chr4	4867282	4869673	0.04977	0.0242576
chr3	9382214	9384706	0.0497592	0.0385233
chr1	6073557	6075607	0.0497561	0.0365854
chr4	8806846	8809299	0.049735	0.0423971
chr1	21600871	21602922	0.0497318	0.0277913
chr1	12083209	12085743	0.0497238	0.0422257
chr3	17749674	17751806	0.0497186	0.0464353
chr4	7139522	7141655	0.0496953	0.0454759
chr5	12813288	12815341	0.0496834	0.0375061
chr1	17331446	17333479	0.0496803	0.0349238
chr1	8058573	8061613	0.0496711	0.03125
chr1	19302912	19305006	0.0496657	0.0410697
chr2	8220477	8222571	0.0496657	0.0458453
chr1	19703373	19706615	0.0496607	0.0394818
chr1	5029107	5031262	0.049652	0.038051
chr5	19407354	19410355	0.0496501	0.0263246
chr5	25769395	25772215	0.0496454	0.05
chr2	12280075	12282170	0.049642	0.0725537
chr1	5966003	5968260	0.0496234	0.0416482
chr5	8402821	8404898	0.0495908	0.0476649
chr2	7710221	7713004	0.0495868	0.0424003
chr3	5495458	5497697	0.0495757	0.0290308
chr1	24772155	24774253	0.049571	0.0333651
chr4	6170504	6172582	0.0495669	0.0336862
chr4	17655016	17657276	0.0495575	0.0314159
chr5	16864383	16866623	0.0495536	0.0339286
chr1	9124657	9126776	0.0495517	0.0353941
chr5	7996500	7998599	0.0495474	0.043354
chr5	10863856	10865916	0.0495146	0.0441748
chr4	5864744	5868198	0.0495078	0.036769
chr3	16130237	16132257	0.049505	0.030198
chr4	1279384	1281404	0.049505	0.0326733
chr2	11642828	11644848	0.049505	0.0475248
chr3	22539609	22541892	0.0494963	0.0407359
chr2	10428536	10431405	0.0494946	0.0285814
chr1	6879492	6881695	0.049478	0.0399455
chr1	30004634	30007120	0.0494771	0.0386163
chr5	22878713	22881038	0.0494624	0.0266667
chr3	18628702	18630744	0.0494613	0.0479922
chr3	17058524	17060627	0.0494532	0.0304327
chr5	2869846	2872212	0.0494505	0.0321217
chr4	14550780	14552863	0.0494479	0.037446
chr1	20892364	20894589	0.0494382	0.0359551
chr1	19085292	19087335	0.0494371	0.0303475
chr4	6464574	6466860	0.0494313	0.055993
chr4	9961229	9963293	0.0494186	0.0426357
chr1	5377225	5379613	0.0494137	0.0330821
chr5	17071392	17073841	0.0494079	0.0424663
chr5	19205077	19207182	0.0494062	0.0498812
chr5	14335445	14337530	0.0494005	0.035012
chr1	3261496	3263581	0.0494005	0.0426859
chr2	2137077	2139122	0.0493888	0.0352078
chr1	15883	18009	0.0493885	0.0484478
chr2	1964809	1966915	0.0493827	0.0826211
chr1	21756000	21759625	0.0493793	0.0670345
chr1	14150754	14153529	0.0493694	0.0522523
chr5	15142605	15145360	0.0493648	0.0384755
chr4	14308160	14310834	0.0493642	0.0590875
chr2	9790162	9792512	0.0493617	0.0319149
chr2	2179004	2181354	0.0493617	0.0421277
chr2	4649997	4652023	0.0493583	0.0419546
chr3	17700733	17702781	0.0493164	0.0297852
chr1	16928535	16930969	0.0493016	0.0225965
chr4	1347830	1349899	0.0492992	0.0512325
chr3	14216684	14218753	0.0492992	0.0430159
chr5	19686004	19688357	0.0492988	0.0633234
chr1	27186352	27188807	0.0492872	0.0281059
chr5	19584653	19586804	0.0492794	0.0218503
chr3	11284618	11286830	0.0492767	0.0266727
chr4	5635995	5638451	0.0492671	0.0423453
chr1	21600923	21603156	0.0492611	0.025974
chr3	11264541	11267689	0.0492376	0.0374841
chr3	22537869	22541241	0.0492289	0.0453737
chr4	4849225	4852354	0.049217	0.0370725
chr5	19043461	19046245	0.0492098	0.045977
chr2	6695946	6698670	0.0491924	0.0304699
chr4	7190620	7193263	0.0491865	0.0302686
chr3	15288553	15291786	0.0491803	0.061862
chr4	17393130	17396120	0.0491639	0.0377926
chr5	7416333	7418937	0.0491551	0.046467
chr5	14820727	14822843	0.0491493	0.0524575
chr2	2074018	2076338	0.0491379	0.0456897
chr1	19085336	19087473	0.0491343	0.0308844
chr1	15418175	15421289	0.0491329	0.0475273
chr1	15204716	15206935	0.0491212	0.0446147
chr5	14335560	14337657	0.0491178	0.0348116
chr3	1958468	1961013	0.0491159	0.0534381
chr5	22879039	22881075	0.0491159	0.0275049
chr4	16843978	16846340	0.0491109	0.0469941
chr4	6215442	6218008	0.0491037	0.0409197
chr4	4546286	4549158	0.0490947	0.0501393
chr3	17545432	17547877	0.0490798	0.0433538
chr5	19497747	19500722	0.0490756	0.0484034
chr4	7250143	7252894	0.0490731	0.0356234
chr1	23422996	23425034	0.0490677	0.048577
chr3	6072211	6074718	0.0490626	0.0370961
chr2	8034386	8037872	0.0490534	0.0427424
chr5	17479948	17482089	0.0490425	0.0443718
chr1	7983160	7986117	0.0490362	0.0537707
chr5	17479525	17481646	0.0490335	0.0391325
chr5	7416938	7419202	0.0490283	0.0512367
chr5	18972312	18975066	0.0490196	0.0319535
chr1	30383041	30385326	0.0490153	0.0739606
chr1	23150232	23152456	0.0490108	0.0503597
chr2	3561651	3563712	0.0490053	0.0562834
chr3	3749003	3751330	0.0489901	0.0386764
chr5	19272758	19274983	0.0489888	0.0417978
chr4	2398853	2401670	0.0489883	0.0621228
chr5	6449782	6451824	0.0489716	0.0239961
chr2	5189752	5214747	0.0489698	0.0463293
chr1	17104491	17107207	0.0489691	0.095729
chr2	9889794	9892246	0.0489396	0.0460848
chr2	7748068	7750643	0.048932	0.0532039
chr3	17877674	17880004	0.048927	0.0446352
chr3	3585802	3587949	0.0489054	0.0456451
chr1	14306040	14308208	0.048893	0.0636531
chr1	22621853	22623960	0.0488847	0.0275273
chr4	5473989	5476117	0.0488722	0.0488722
chr2	1189724	1192098	0.0488627	0.0324347
chr3	2627893	2630083	0.0488584	0.039726
chr2	8873966	8876218	0.0488455	0.0333037
chr1	18233697	18235725	0.0488166	0.0493097
chr3	1369247	1371316	0.0488159	0.0526825
chr1	15167115	15169328	0.0488025	0.0402169
chr4	9174500	9176652	0.0487918	0.0534387
chr1	11456202	11458354	0.0487918	0.0422862
chr1	9480854	9483068	0.0487805	0.0397471
chr5	8986208	8988299	0.0487805	0.0406504
chr3	7844325	7846396	0.0487687	0.0294544
chr3	11012544	11014615	0.0487687	0.0338001
chr3	2136658	2138914	0.0487589	0.0567376
chr1	3551619	3553896	0.0487484	0.0316206
chr3	10899763	10901794	0.0487445	0.0541605
chr3	13035973	13038148	0.0487356	0.0285057
chr5	14607001	14609094	0.0487339	0.0377449
chr5	19525569	19527601	0.0487205	0.0516732
chr5	12809549	12811602	0.0487092	0.0448125
chr2	2173243	2175522	0.0487056	0.0438789
chr5	14593843	14595917	0.0486982	0.048216
chr2	16370448	16372625	0.0486909	0.0307763
chr1	16711045	16713140	0.0486874	0.0343675
chr2	5541049	5543206	0.0486787	0.0486787
chr1	19325868	19328005	0.0486664	0.0472625
chr3	10715963	10718265	0.0486533	0.0460469
chr1	23650611	23653016	0.0486486	0.0449064
chr3	11168281	11170316	0.0486486	0.0437346
chr1	19592688	19594888	0.0486364	0.0381818
chr3	16088349	16090529	0.0486239	0.0380734
chr2	12296249	12298697	0.0486111	0.0318627
chr3	10859237	10861747	0.0486056	0.0358566
chr1	24552578	24555047	0.0486027	0.0494127
chr2	19194952	19197956	0.0486019	0.0382823
chr5	8177553	8180475	0.0485969	0.0438056
chr5	6420112	6422150	0.048577	0.0294406
chr1	11862015	11864362	0.0485726	0.0443119
chr1	15288512	15290859	0.0485726	0.0468683
chr5	9651666	9653746	0.0485577	0.0403846
chr1	20173321	20176287	0.0485502	0.0303439
chr1	15205507	15208845	0.0485321	0.05003
chr4	13279942	13282085	0.0485301	0.0326645
chr1	21725791	21727831	0.0485294	0.0348039
chr1	24041835	24044020	0.0485126	0.0393593
chr1	16123620	16125702	0.048511	0.0350624
chr3	2969565	2972575	0.048505	0.0378738
chr5	21424736	21427170	0.0484799	0.0287592
chr1	13348386	13350779	0.0484747	0.0422064
chr1	26261528	26264210	0.0484713	0.043997
chr3	1245057	1247492	0.04846	0.0295688
chr5	9174302	9176634	0.0484563	0.0913379
chr3	3601065	3603294	0.0484522	0.034096
chr1	21639521	21641771	0.0484444	0.0551111
chr4	1300635	1302947	0.0484429	0.032872
chr1	19622491	19625732	0.0484418	0.0379512
chr5	7174416	7177141	0.0484404	0.0297248
chr3	8897286	8899433	0.0484397	0.0484397
chr4	2576935	2579082	0.0484397	0.0340009
chr2	6428862	6431711	0.048438	0.028782
chr2	11920192	11922236	0.0484344	0.0313112
chr1	19768833	19770960	0.048425	0.0465444
chr1	4707277	4709466	0.0484239	0.0511649
chr2	2329078	2331578	0.0484	0.0424
chr2	8421951	8423976	0.0483951	0.0464198
chr5	15060293	15062380	0.0483948	0.0483948
chr1	13459983	13462897	0.0483871	0.0408373
chr4	118959	121129	0.0483871	0.0400922
chr2	10045936	10048251	0.0483801	0.0431965
chr1	13547171	13549238	0.0483793	0.0382196
chr2	13479882	13482528	0.0483749	0.0593348
chr5	15257789	15259877	0.0483716	0.0416667
chr2	1258837	1261401	0.0483619	0.0518721
chr3	22976849	22978938	0.0483485	0.0469124
chr2	9583449	9585476	0.0483473	0.0300937
chr4	187256	189283	0.0483473	0.0315738
chr2	13690318	13692345	0.0483473	0.0394672
chr4	10286177	10288287	0.0483412	0.0436019
chr1	7851212	7853860	0.0483384	0.0547583
chr1	22545988	22548057	0.0483325	0.0410826
chr5	17876503	17878531	0.0483235	0.0463511
chr3	13036149	13038177	0.0483235	0.0276134
chr2	9417860	9420033	0.0483203	0.0322135
chr4	5616957	5619006	0.0483163	0.0473402
chr1	21757660	21760682	0.0483124	0.0641959
chr5	7350186	7352277	0.0483022	0.0392157
chr1	17331480	17334420	0.0482993	0.0414966
chr4	8323920	8325970	0.0482927	0.0434146
chr5	9220732	9222927	0.0482916	0.0437358
chr5	13902133	13904577	0.0482815	0.0499182
chr4	16586887	16589352	0.0482759	0.0507099
chr2	16052795	16055198	0.048273	0.0378693
chr5	10528240	10530271	0.0482521	0.03742
chr1	19464091	19466122	0.0482521	0.0472674
chr5	7701274	7703554	0.0482456	0.0513158
chr1	5193223	5195711	0.0482315	0.0301447
chr4	16270366	16272751	0.048218	0.0536688
chr5	9471123	9473654	0.0482023	0.0363493
chr2	15097140	15099837	0.0482017	0.0474601
chr5	9469415	9472278	0.0482012	0.0268949
chr1	24262648	24265885	0.0481928	0.029966
chr3	5839181	5841256	0.0481928	0.0322892
chr1	15171577	15174462	0.0481802	0.0332756
chr2	11643408	11646378	0.0481481	0.0390572
chr4	17923254	17925414	0.0481481	0.0523148
chr4	14710892	14712969	0.0481464	0.0414059
chr3	14233128	14235517	0.0481373	0.0339054
chr1	14013305	14015694	0.0481373	0.0452072
chr4	11357595	11363912	0.0481241	0.0291278
chr1	16421982	16424164	0.048121	0.0394134
chr3	11307168	11309454	0.048119	0.044182
chr1	27388378	27390768	0.0481172	0.048954
chr3	10541612	10543836	0.0481115	0.0391187
chr1	16422165	16424514	0.0481056	0.0315028
chr5	4793067	4795416	0.0481056	0.045977
chr1	12276518	12278701	0.0480989	0.0348145
chr2	7007407	7020922	0.0480947	0.0487606
chr4	17653771	17657015	0.0480888	0.0305179
chr1	2233389	2236176	0.0480804	0.0387513
chr2	9386633	9388963	0.0480687	0.039485
chr5	19525341	19527568	0.0480467	0.051639
chr1	28162735	28164858	0.0480452	0.0343853
chr2	8061110	8063233	0.0480452	0.0372115
chr1	15320346	15322386	0.0480392	0.0495098
chr1	13836843	13839008	0.048037	0.0341801
chr1	17128033	17130094	0.0480349	0.0383309
chr5	10631794	10634563	0.0480318	0.0393644
chr1	10789656	10792009	0.0480238	0.0250744
chr2	4098068	4100088	0.0480198	0.0628713
chr4	9959913	9962912	0.048016	0.0403468
chr2	7566945	7569028	0.0480077	0.0369659
chr3	10161326	10163909	0.0480062	0.0495548
chr3	11285433	11289246	0.0479937	0.03016
chr5	26208461	26210503	0.0479922	0.0318315
chr3	14189196	14191259	0.0479884	0.0387785
chr4	12946545	12948671	0.0479774	0.037159
chr5	16002786	16004933	0.0479739	0.0572892
chr2	18932629	18934985	0.0479626	0.033107
chr5	9993981	9996504	0.0479588	0.0344828
chr2	3212375	3214481	0.0479582	0.0375119
chr2	1073646	1075752	0.0479582	0.0322887
chr3	14209622	14211687	0.0479419	0.0523002
chr3	10446120	10448227	0.0479355	0.024205
chr3	17544610	17546738	0.0479323	0.0390038
chr5	6048473	6051102	0.047927	0.0201598
chr5	7429838	7432008	0.0479263	0.0460829
chr4	15511817	15513841	0.0479249	0.0400198
chr1	11073072	11075117	0.0479218	0.0391198
chr4	16206284	16208350	0.0479187	0.0295257
chr3	23171052	23173786	0.0479151	0.0427944
chr4	6215033	6217350	0.0479068	0.0405697
chr5	7477461	7479632	0.0479042	0.0179641
chr4	964825	966934	0.04789	0.0350877
chr5	15533915	15536129	0.0478771	0.0406504
chr4	12698439	12700925	0.0478681	0.0209171
chr1	18232938	18235696	0.0478608	0.0377085
chr4	9265228	9267443	0.0478555	0.0406321
chr3	16279474	16281501	0.047854	0.0365072
chr2	4650024	4652051	0.047854	0.0414406
chr5	9495690	9497738	0.0478516	0.0537109
chr5	18020361	18022911	0.0478431	0.0364706
chr3	17777149	17779261	0.047822	0.0563447
chr5	17266067	17268681	0.0478194	0.030987
chr5	21313655	21315684	0.0478068	0.0310498
chr3	8593574	8595708	0.0477976	0.0515464
chr3	10732190	10734701	0.0477897	0.0274791
chr1	13529737	13532562	0.0477876	0.0424779
chr3	10145393	10147695	0.0477845	0.0417029
chr3	2647521	2649551	0.0477833	0.0359606
chr2	10845329	10847694	0.0477801	0.038055
chr3	3586096	3588482	0.0477787	0.0473596
chr1	14031113	14033437	0.0477625	0.0524957
chr2	5764174	5766624	0.0477551	0.0416327
chr4	10792934	10795154	0.0477477	0.0306306
chr5	11610721	11612775	0.0477118	0.0428432
chr3	19923373	19925427	0.0477118	0.0340798
chr2	6100522	6102618	0.0477099	0.0248092
chr3	9483178	9485316	0.0477081	0.0537886
chr5	5413408	5416280	0.0477019	0.0424791
chr2	1074062	1076557	0.0476954	0.0356713
chr3	3749331	3751847	0.0476948	0.0413355
chr1	7958315	7960915	0.0476923	0.0407692
chr2	1571436	1573659	0.0476833	0.0247413
chr3	9800519	9802596	0.0476649	0.0312951
chr4	415954	418304	0.0476596	0.0187234
chr2	7426915	7429056	0.0476413	0.0340962
chr1	20815844	20818468	0.0476372	0.0339177
chr3	1368280	1371240	0.0476351	0.0574324
chr4	7341165	7343979	0.047619	0.0451315
chr1	9176762	9179303	0.047619	0.0385675
chr1	22993060	22995517	0.047619	0.037037
chr5	7699487	7701587	0.047619	0.0361905
chr4	11122828	11124865	0.047619	0.0456554
chr1	11426691	11429401	0.0476015	0.0339483
chr2	4650692	4653045	0.0475988	0.0344241
chr5	8178476	8180640	0.047597	0.0531423
chr3	9607026	9609085	0.0475959	0.0388538
chr1	19085474	19088248	0.0475847	0.0342466
chr4	2648464	2650755	0.0475775	0.0384112
chr3	16994776	16996962	0.0475755	0.0544373
chr4	10806551	10808716	0.0475751	0.0678984
chr3	15811882	15813921	0.0475723	0.0495341
chr5	22794231	22796754	0.0475624	0.983353
chr3	5163894	5166123	0.047555	0.0435173
chr2	3091730	3093770	0.047549	0.0431373
chr3	17544739	17547431	0.0475483	0.03789
chr4	7651386	7654562	0.0475441	0.0362091
chr3	16994963	16996983	0.0475248	0.0539604
chr5	4199964	4202363	0.0475198	0.0300125
chr2	202543	204795	0.0475133	0.0475133
chr5	19869732	19871963	0.0475123	0.0349619
chr2	3561164	3563227	0.0475036	0.057683
chr3	14220211	14222274	0.0475036	0.0407174
chr5	12814024	12816087	0.0475036	0.0387785
chr3	3748981	3751002	0.0475012	0.0311727
chr5	19120867	19122888	0.0475012	0.0351311
chr1	15089349	15091518	0.0474873	0.0557861
chr2	6000940	6004836	0.0474846	0.0400411
chr1	10049434	10051646	0.0474684	0.0411392
chr3	9713209	9716264	0.0474632	0.0373159
chr1	24487773	24489881	0.0474383	0.0388994
chr2	7436429	7439317	0.0474377	0.0370499
chr3	8263967	8266054	0.0474365	0.0263536
chr1	29362204	29365071	0.0474363	0.0292989
chr4	5866300	5869589	0.0474308	0.034661
chr2	12802323	12804600	0.0474308	0.037769
chr4	17033219	17035328	0.0474158	0.0322428
chr1	27088570	27090911	0.0474156	0.045707
chr3	4976213	4978259	0.0474096	0.0498534
chr1	17576446	17578682	0.0474061	0.0330948
chr1	4594538	4596817	0.0473892	0.0289601
chr2	6246743	6248811	0.0473888	0.0444874
chr1	9146163	9148189	0.047384	0.0306022
chr2	6672964	6675117	0.0473758	0.0320483
chr5	19121161	19123483	0.047373	0.0348837
chr3	16130258	16132369	0.0473709	0.0288963
chr2	13034914	13037722	0.0473647	0.037037
chr2	16369511	16371728	0.0473613	0.0257104
chr4	4144360	4146556	0.0473588	0.023224
chr1	22104363	22107636	0.0473572	0.0271922
chr5	24018750	24021263	0.0473538	0.0326303
chr4	794198	796268	0.047343	0.0483092
chr1	21564572	21566642	0.047343	0.0299517
chr3	16060158	16062186	0.0473373	0.0798817
chr4	2397705	2399797	0.0473231	0.0592734
chr5	14102078	14104487	0.0473225	0.0560399
chr1	18322784	18325341	0.0473211	0.0406727
chr3	14184740	14186811	0.0473201	0.0400773
chr4	5447759	5449830	0.0473201	0.0458716
chr5	14602755	14604784	0.0473139	0.0340069
chr2	9685925	9688779	0.047302	0.0399439
chr5	16712925	16715124	0.0472942	0.0186448
chr1	2885534	2888304	0.0472924	0.0487365
chr5	20115223	20117359	0.0472846	0.036985
chr4	2594056	2596192	0.0472846	0.0421348
chr3	16731165	16733301	0.0472846	0.0444757
chr2	18314117	18316634	0.0472785	0.0441001
chr1	29124902	29127187	0.0472648	0.038512
chr1	5966433	5968570	0.0472625	0.0383715
chr2	5540699	5543048	0.0472542	0.0561941
chr5	26208504	26211488	0.047252	0.038874
chr3	4273618	4276285	0.0472441	0.04012
chr3	9759986	9762272	0.0472441	0.0297463
chr4	5720877	5723248	0.0472375	0.0278364
chr4	7851686	7854798	0.0472365	0.0568766
chr4	963481	966805	0.0472323	0.0385078
chr2	962608	965191	0.0472319	0.0301974
chr5	17106379	17108708	0.0472306	0.0343495
chr3	10898812	10901757	0.0471986	0.040747
chr3	10942820	10944854	0.0471976	0.0280236
chr3	10261345	10263464	0.0471921	0.0217084
chr5	10528272	10530349	0.0471834	0.0365912
chr5	4758895	4761078	0.0471828	0.0297755
chr3	19194653	19197027	0.0471778	0.0362258
chr5	17161198	17163233	0.0471744	0.0432432
chr4	6552429	6554570	0.0471742	0.0406352
chr5	10799932	10802073	0.0471742	0.0602522
chr2	19195957	19198374	0.0471659	0.0471659
chr2	8020499	8022662	0.0471567	0.0314378
chr5	8215117	8217174	0.0471561	0.0476422
chr2	6715626	6718298	0.0471557	0.0288174
chr2	5645596	5647632	0.0471513	0.0284872
chr4	5642629	5644856	0.0471486	0.0664571
chr4	2118905	2122321	0.0471311	0.0286885
chr2	8559626	8561769	0.0471302	0.0415306
chr4	6721294	6724138	0.0471167	0.0414909
chr5	21424221	21426492	0.0471158	0.0396301
chr1	23237085	23239484	0.047103	0.0383493
chr4	13018880	13020982	0.047098	0.0337774
chr1	6453531	6455676	0.0470862	0.0377622
chr1	11421071	11423450	0.0470786	0.0416141
chr1	24313647	24316196	0.0470773	0.0372695
chr5	831704	833871	0.0470697	0.0419935
chr2	13071179	13073240	0.0470645	0.0388161
chr5	12868957	12871018	0.0470645	0.0388161
chr2	5774711	5776836	0.0470588	0.0296471
chr1	13699602	13701621	0.047053	0.0227836
chr4	6045390	6047473	0.0470475	0.0412866
chr1	20872689	20874773	0.047025	0.0403071
chr1	25568338	25570720	0.0470193	0.031906
chr3	14180462	14182525	0.0470189	0.0445952
chr3	13852520	13854583	0.0470189	0.0557441
chr2	9418034	9420969	0.0470187	0.0306644
chr1	18090145	18092442	0.0470178	0.0430997
chr2	6132922	6135198	0.0470123	0.0316344
chr3	11285347	11287432	0.0470024	0.0278177
chr1	20095008	20099115	0.0469929	0.0336012
chr4	2662476	2664732	0.0469858	0.0394504
chr2	15944163	15946249	0.0469799	0.0436242
chr3	16279560	16282008	0.0469771	0.0343137
chr4	8669197	8671347	0.0469767	0.0581395
chr3	16213207	16215251	0.0469667	0.045499
chr5	10681914	10684150	0.0469589	0.0259392
chr3	22651004	22653155	0.0469549	0.0539284
chr1	19994751	19997179	0.0469522	0.029654
chr4	14879674	14881804	0.0469484	0.0511737
chr2	9981032	9983482	0.0469388	0.0232653
chr3	12534567	12536719	0.0469331	0.0376394
chr4	11031477	11033608	0.0469263	0.0459878
chr2	11866186	11869276	0.0469256	0.0394822
chr5	17040088	17042283	0.0469248	0.0542141
chr1	9145082	9147256	0.0469181	0.0418583
chr5	348767	351410	0.0469164	0.0401059
chr5	10208526	10210956	0.0469136	0.0497942
chr4	5718762	5722876	0.046913	0.0323286
chr5	16362910	16365468	0.0469116	0.0652854
chr4	14710738	14712891	0.0469113	0.0404087
chr1	18692072	18694225	0.0469113	0.0455179
chr3	4339543	4341611	0.0469052	0.0362669
chr1	8266532	8268856	0.0469019	0.0507745
chr1	6313684	6316328	0.0468986	0.0321483
chr3	17640086	17642390	0.046875	0.0429688
chr1	25704082	25706258	0.046875	0.0335478
chr4	7785469	7787517	0.046875	0.0527344
chr5	14626129	14628177	0.046875	0.0302734
chr3	6622459	6624507	0.046875	0.0234375
chr2	10074336	10077174	0.046864	0.0415786
chr5	21837068	21839394	0.0468616	0.0365434
chr1	17605392	17607420	0.0468442	0.035503
chr1	18929796	18932187	0.0468423	0.0342953
chr4	2507547	2509938	0.0468423	0.04266
chr4	5644248	5647237	0.0468384	0.0508531
chr4	11928302	11930672	0.0468354	0.0341772
chr4	5634401	5636771	0.0468354	0.0270042
chr5	22266288	22268637	0.0468284	0.0327799
chr2	5751355	5753448	0.0468227	0.0353559
chr5	15951390	15953441	0.0468064	0.0404681
chr4	12719388	12721439	0.0468064	0.0380302
chr4	4145127	4149187	0.046798	0.0261084
chr1	18162937	18165074	0.0467946	0.0374357
chr1	12013741	12015878	0.0467946	0.0355639
chr2	2138391	2140870	0.0467931	0.0455829
chr5	25858789	25861140	0.0467886	0.0391323
chr2	9536548	9538878	0.0467811	0.032618
chr1	23424032	23426363	0.046761	0.0540541
chr5	15912746	15914842	0.0467557	0.0291031
chr3	10541579	10543611	0.046752	0.0295276
chr4	17758789	17761634	0.0467487	0.0418278
chr3	16059975	16062157	0.0467461	0.0737855
chr3	12572384	12574609	0.0467416	0.0314607
chr5	20291427	20293824	0.0467251	0.042136
chr4	5272932	5274987	0.0467153	0.0486618
chr4	14456667	14459664	0.0467134	0.0353687
chr5	23667496	23669680	0.0467033	0.0503663
chr5	15684038	15690976	0.0466993	0.0482848
chr5	17272135	17274919	0.0466954	0.029454
chr1	10893475	10896281	0.0466857	0.0224519
chr3	8263845	8265966	0.0466761	0.0264026
chr3	15165403	15167417	0.0466733	0.0332671
chr1	11522417	11524517	0.0466667	0.0447619
chr1	19463947	19466090	0.0466636	0.044797
chr4	8303039	8305525	0.0466613	0.031778
chr5	17017358	17019394	0.0466601	0.0397839
chr1	3943738	3945925	0.0466392	0.0470965
chr4	11238542	11240901	0.0466299	0.0326409
chr2	2138871	2140930	0.0466246	0.0466246
chr2	1778806	1780865	0.0466246	0.0471102
chr2	5669440	5672143	0.0466149	0.0288568
chr5	6474605	6477137	0.0466035	0.050158
chr4	2375910	2377970	0.0466019	0.031068
chr1	4089942	4092432	0.0465863	0.0361446
chr4	9873690	9877146	0.0465856	0.041088
chr1	23688044	23690427	0.0465799	0.040705
chr2	7415891	7418038	0.0465766	0.0447136
chr5	20049198	20051882	0.0465723	0.0387481
chr5	9223893	9226685	0.0465616	0.030086
chr3	13208957	13213639	0.0465613	0.0403674
chr5	17001870	17004512	0.0465556	0.0378501
chr1	6514318	6516466	0.0465549	0.0391061
chr1	8475059	8477379	0.0465517	0.0366379
chr5	20272044	20275718	0.0465433	0.0302123
chr3	13703935	13705998	0.0465342	0.050412
chr3	13813018	13815081	0.0465342	0.0465342
chr4	10869631	10871780	0.0465333	0.0325733
chr2	6657610	6659931	0.0465317	0.0193882
chr2	5669143	5672281	0.0465264	0.0318674
chr5	20377225	20379611	0.0465214	0.0373009
chr1	23173795	23176117	0.0465116	0.0508183
chr3	16449434	16451455	0.0465116	0.0326571
chr2	12415117	12417590	0.0465022	0.039628
chr2	6100619	6102770	0.04649	0.0255695
chr5	9483353	9485827	0.0464834	0.0347615
chr1	24740001	24742045	0.0464775	0.0415851
chr2	12296885	12299553	0.0464768	0.0401049
chr3	8296256	8299161	0.0464716	0.0299484
chr2	14809760	14812945	0.0464678	0.0266876
chr2	4650052	4652656	0.046467	0.0372504
chr1	10676074	10678097	0.0464656	0.0261987
chr3	15895088	15897133	0.0464548	0.0376528
chr5	19408356	19410401	0.0464548	0.0220049
chr1	25989479	25991503	0.0464427	0.0197628
chr1	25383013	25385683	0.0464419	0.0543071
chr1	15088940	15092579	0.0464413	0.0491893
chr4	11423141	11425553	0.0464345	0.0352405
chr3	17331268	17333637	0.0464331	0.024905
chr1	13548730	13550776	0.0464321	0.0478983
chr1	28105097	28107423	0.0464316	0.0365434
chr5	17265869	17268066	0.0464269	0.0336823
chr3	10716716	10718784	0.0464217	0.0483559
chr2	2173174	2175242	0.0464217	0.0444874
chr5	16355247	16357315	0.0464217	0.0357834
chr5	25052514	25054819	0.0464208	0.0390456
chr4	5278801	5280891	0.0464115	0.0301435
chr5	7075707	7077905	0.0464058	0.0409463
chr1	24034525	24036702	0.0463941	0.0257235
chr5	19336200	19338701	0.0463814	0.0391843
chr4	8305186	8307299	0.0463796	0.0468528
chr5	1895549	1899926	0.0463788	0.0374686
chr1	17605979	17608200	0.0463755	0.0319676
chr1	25729204	25731382	0.0463728	0.0381084
chr3	17518172	17520221	0.0463641	0.0492923
chr5	2859540	2861740	0.0463636	0.0286364
chr2	9992979	9995330	0.0463632	0.0506168
chr5	15639860	15642039	0.0463515	0.0463515
chr1	19766726	19768862	0.0463483	0.0266854
chr1	18163439	18165532	0.046345	0.0324892
chr2	8559532	8561625	0.046345	0.0406116
chr4	5864589	5866639	0.0463415	0.0409756
chr4	2287785	2289835	0.0463415	0.0370732
chr4	696584	699822	0.0463249	0.0429277
chr2	18337921	18340015	0.0463228	0.0396371
chr1	1849786	1852269	0.0463149	0.0406766
chr1	9834929	9837045	0.0463138	0.0524575
chr1	22059731	22061955	0.0463129	0.0431655
chr5	21122099	21124539	0.0463115	0.0307377
chr4	7785287	7787468	0.046309	0.0513526
chr2	7593166	7595196	0.0463054	0.0536946
chr5	20114982	20117077	0.0463007	0.0396181
chr5	20120	22431	0.0463003	0.05582
chr3	9629221	9631295	0.0462874	0.0245902
chr3	15338111	15348116	0.0462769	0.0350825
chr3	12590087	12592205	0.0462701	0.0212465
chr3	18507418	18509861	0.0462546	0.0229226
chr5	7647176	7649965	0.0462531	0.0294012
chr1	17062468	17064803	0.0462527	0.0244111
chr2	8421977	8424507	0.0462451	0.0395257
chr5	3522552	3525234	0.0462342	0.041387
chr5	17542094	17544257	0.0462321	0.0406842
chr3	9385982	9388037	0.0462287	0.0350365
chr1	12438276	12440396	0.0462264	0.0349057
chr2	10681022	10683597	0.0462136	0.041165
chr3	10338138	10340605	0.04621	0.0348602
chr5	14698494	14701697	0.0462067	0.042148
chr2	2454714	2458177	0.0462027	0.033497
chr1	3251265	3253343	0.0461983	0.0495669
chr1	21607105	21609573	0.0461912	0.0311994
chr1	10675908	10678073	0.0461894	0.0263279
chr1	6482605	6485442	0.0461755	0.046528
chr1	11520626	11524416	0.0461741	0.0406332
chr5	15951799	15954073	0.0461741	0.0404573
chr1	22191617	22193718	0.0461685	0.0366492
chr2	12301491	12303982	0.0461662	0.0329185
chr5	21189823	21191903	0.0461538	0.0211538
chr1	6767376	6769717	0.0461341	0.0205041
chr1	18337815	18340763	0.046133	0.0424016
chr4	6045474	6047685	0.046133	0.0388964
chr3	10080519	10082557	0.0461237	0.045633
chr2	3091289	3093479	0.0461187	0.0365297
chr3	13853026	13855086	0.0461165	0.0553398
chr2	5669292	5671439	0.0461109	0.0302748
chr4	17533416	17535650	0.0461056	0.0344673
chr5	17541989	17544093	0.0461027	0.0442015
chr5	24658627	24660905	0.0460931	0.0636523
chr1	14302469	14304552	0.0460874	0.0441671
chr5	15600039	15602491	0.0460848	0.0383361
chr1	26075259	26077429	0.0460829	0.0354839
chr2	6519285	6521607	0.046081	0.0301464
chr2	12799222	12804322	0.0460784	0.0337255
chr3	12139772	12141899	0.0460743	0.0310296
chr2	4616478	4619126	0.0460725	0.027568
chr2	6419320	6421773	0.046066	0.0317978
chr1	6733935	6735954	0.0460624	0.0292224
chr2	5947853	5949872	0.0460624	0.0341753
chr2	11919716	11922191	0.0460606	0.0290909
chr1	23391874	23394067	0.0460556	0.0291838
chr1	27676722	27679241	0.04605	0.04605
chr2	11480140	11482290	0.0460465	0.06
chr5	21669112	21671349	0.0460438	0.0464908
chr2	14920044	14922281	0.0460438	0.0357622
chr5	4759079	4761403	0.0460413	0.0348537
chr3	13210374	13212394	0.0460396	0.0465347
chr4	9146274	9148294	0.0460396	0.0430693
chr1	15144221	15146719	0.0460368	0.0316253
chr5	18280917	18283046	0.046031	0.0441522
chr2	290482	292698	0.0460289	0.0509928
chr1	24821471	24823535	0.0460271	0.0377907
chr5	14623632	14625935	0.0460269	0.0468954
chr1	17331294	17333445	0.0460251	0.032543
chr3	8157891	8160368	0.0460234	0.0347194
chr2	10754244	10756330	0.0460211	0.0560882
chr1	23149414	23152065	0.0460204	0.0452659
chr3	22577730	22579751	0.0460168	0.0445324
chr2	11284067	11288457	0.0460137	0.0428246
chr5	13518901	13521835	0.0460123	0.0391956
chr4	6082489	6084532	0.0460108	0.0460108
chr3	14810707	14812750	0.0460108	0.0303475
chr4	18509439	18511591	0.0460037	0.045539
chr1	21753363	21756189	0.0460014	0.0382166
chr4	12697190	12699364	0.0459982	0.0308188
chr3	10587587	10589761	0.0459982	0.0418583
chr1	2190272	2192794	0.0459952	0.0420301
chr4	5278778	5280800	0.0459941	0.0311573
chr2	8515300	8517496	0.0459927	0.0469035
chr2	12555267	12557550	0.0459921	0.0302234
chr1	20225442	20227747	0.045987	0.0373102
chr3	9508266	9510441	0.045977	0.0349425
chr4	1861824	1863847	0.0459713	0.0257044
chr4	8633457	8635480	0.0459713	0.0395452
chr1	19923548	19925571	0.0459713	0.0439941
chr2	11039546	11042374	0.0459689	0.0335926
chr3	10834548	10839139	0.0459595	0.029841
chr2	4473211	4477280	0.0459572	0.0267879
chr2	13064743	13066919	0.0459559	0.0445772
chr2	175784	177982	0.0459509	0.0491356
chr4	5111509	5113664	0.0459397	0.0324826
chr1	13699622	13701690	0.0459381	0.0222437
chr4	5843555	5845928	0.0459334	0.045512
chr2	6587958	6590048	0.045933	0.0373206
chr1	25621854	25624249	0.045929	0.0484342
chr2	5940109	5942526	0.0459247	0.0422011
chr1	25143501	25145962	0.0459163	0.0446973
chr1	16157039	16159304	0.0459161	0.0538631
chr5	17016654	17019028	0.0459141	0.0324347
chr4	10426156	10428334	0.0459137	0.0482094
chr1	28514035	28516061	0.0459033	0.0291214
chr1	26734170	26736545	0.0458947	0.0374737
chr5	15143916	15146509	0.0458928	0.0416506
chr5	22878184	22880712	0.0458861	0.0185918
chr4	4867674	4869788	0.0458846	0.0222327
chr4	1099098	1101147	0.045876	0.0283065
chr2	6672298	6674565	0.0458756	0.0326423
chr2	10878871	10881247	0.0458754	0.0395623
chr2	11758639	11761124	0.0458753	0.0438632
chr2	10064261	10066550	0.0458716	0.0323285
chr1	18288439	18290510	0.0458716	0.0309029
chr4	8797588	8799681	0.0458672	0.0320115
chr2	15729620	15731953	0.0458637	0.0261466
chr2	6866549	6868882	0.0458637	0.0317188
chr5	16502579	16504694	0.0458629	0.0326241
chr4	5928504	5931077	0.0458609	0.0388651
chr5	26678147	26680284	0.0458587	0.051474
chr5	10003085	10005244	0.0458546	0.0171376
chr1	20464352	20466424	0.0458494	0.034749
chr1	15008557	15010586	0.0458354	0.0349926
chr1	4705567	4709276	0.0458345	0.036398
chr1	8689434	8691922	0.0458199	0.028135
chr1	19027034	19029064	0.0458128	0.0349754
chr5	24275440	24277601	0.0458121	0.0161962
chr1	18625628	18627811	0.0458085	0.0306917
chr5	24306910	24309355	0.0458078	0.0376278
chr2	9418970	9421219	0.0457981	0.0337928
chr3	22746219	22748905	0.045793	0.0498883
chr2	8219244	8222476	0.0457921	0.0405322
chr2	2289149	2292556	0.0457881	0.044027
chr5	12812540	12814593	0.0457867	0.0375061
chr5	17777600	17779959	0.0457821	0.0436626
chr4	5935447	5938003	0.0457746	0.0402973
chr5	17273574	17276130	0.0457746	0.0332551
chr5	9009400	9011563	0.0457698	0.023116
chr1	2234177	2236231	0.0457644	0.0340798
chr3	19537348	19539424	0.0457611	0.0669557
chr4	320105	322815	0.0457565	0.0228782
chr2	1739574	1741716	0.0457516	0.0322129
chr2	9687164	9689350	0.0457457	0.0388838
chr5	10528618	10530673	0.0457421	0.0350365
chr2	685375	688108	0.0457373	0.0373216
chr3	8861834	8864086	0.0457371	0.0439609
chr1	16256998	16259425	0.0457355	0.0449114
chr5	19997125	19999159	0.0457227	0.0408063
chr4	6879732	6881854	0.0457116	0.0259189
chr1	4537949	4540356	0.0457	0.0407146
chr2	14586144	14588573	0.0456978	0.0477563
chr5	25047858	25050375	0.0456893	0.0349623
chr1	22165348	22167384	0.0456778	0.0412574
chr4	1347900	1350024	0.0456685	0.0499058
chr1	26421834	26423871	0.0456554	0.0363279
chr2	19268234	19270293	0.0456532	0.0466246
chr3	19020369	19022516	0.0456451	0.0353982
chr4	581269	583438	0.0456432	0.0350392
chr3	16537289	16539546	0.0456358	0.033673
chr5	8812450	8814488	0.045633	0.0421982
chr3	10717344	10719404	0.0456311	0.0480583
chr1	18930330	18932653	0.0456307	0.037882
chr5	20833068	20835435	0.0456274	0.0397127
chr3	17972661	17975313	0.0456259	0.0294118
chr5	23515634	23517848	0.0456188	0.0406504
chr1	11686061	11688582	0.0456168	0.0325268
chr1	24061737	24064302	0.045614	0.0432749
chr4	10624616	10626655	0.0456106	0.038254
chr4	5864549	5866588	0.0456106	0.0411967
chr2	1739512	1741573	0.0456089	0.0320233
chr3	12878873	12880956	0.0456073	0.0331253
chr1	26393244	26395371	0.0456041	0.0286789
chr2	10304465	10306592	0.0456041	0.025858
chr1	20133002	20135173	0.0456011	0.0525104
chr4	7579962	7582594	0.0455927	0.0288754
chr4	8633481	8635521	0.0455882	0.0392157
chr5	21424493	21426577	0.0455854	0.0316699
chr1	13023018	13025124	0.045584	0.0294397
chr5	14879812	14882291	0.0455829	0.0354982
chr2	13033273	13035423	0.0455814	0.055814
chr3	14179975	14182038	0.0455647	0.0489578
chr4	10793648	10796546	0.0455487	0.0379572
chr3	6099878	6102623	0.0455373	0.0324226
chr4	1929970	1932430	0.0455285	0.0406504
chr2	191517	193538	0.045522	0.0356259
chr5	15856607	15858672	0.0455206	0.031477
chr2	1004122	1006363	0.0455154	0.0401606
chr1	29983292	29985380	0.0454981	0.039272
chr2	1073753	1076061	0.0454939	0.0303293
chr4	15974143	15976342	0.0454752	0.047749
chr4	12219348	12221701	0.0454739	0.0611985
chr5	9297051	9299910	0.0454704	0.0486184
chr1	28279132	28282255	0.0454691	0.0365034
chr2	5508344	5512171	0.0454664	0.0402404
chr3	18516017	18519053	0.0454545	0.0253623
chr3	17361407	17364069	0.0454545	0.0454545
[truncated: 29,190 more rows]

## Sheet: Fig 5F coding
#'chr'	'start'	'end'	RPKM_5_CD	RPKM_4_CD
chr3	20212406	20218653	81.815	81.2731
chr3	2093998	2100250	34.2834	595.175
chr3	20209792	20214172	45.4742	46.1358
chr1	24847320	24850543	41.0074	38.8467
chr5	25314506	25319347	20.414	19.7207
chr3	20216854	20221497	19.4926	19.2016
chr1	24848716	24852450	22.143	20.6336
chr5	25317642	25323284	6.891	6.53758
chr2	3617058	3627460	3.30994	3.08633
chr5	25313104	25316533	5.88918	5.81511
chr3	14194447	14197865	5.25483	12.2174
chr5	22951767	22956739	3.52011	3.38596
chr4	11406804	11413279	1.92988	1.72015
chr2	25	4173	2.66345	8.40501
chr2	5571	7672	3.99	20.3651
chr3	6360159	6366705	1.27284	1.2348
chr5	22945906	22953599	1.07877	1.06018
chr4	12534972	12540576	1.33048	43.1686
chr2	3613986	3618716	1.57526	1.45391
chr3	3228060	3233531	1.34308	1.29995
chr2	8648	10767	3.15998	3.1883
chr1	15080952	15086893	1.06076	1.00185
chr3	3218507	3230034	0.422053	0.407391
chr2	3483627	3490670	0.622888	0.616499
chr2	3423685	3431483	0.426135	0.404719
chr3	16225519	16231009	0.590528	0.552459
chr2	3328660	3332324	0.824236	0.78821
chr1	24827502	24830660	0.926536	0.851488
chr2	3186068	3189422	0.861658	0.8387
chr4	17895278	17900509	0.546358	0.533168
chr2	3356619	3362102	0.511216	0.499909
chr2	3248396	3252545	0.615088	0.592914
chr2	3286529	3293366	0.370484	0.345912
chr2	3380463	3387102	0.379425	0.381684
chr2	3360463	3365127	0.536878	0.48928
chr2	3457281	3462448	0.475711	0.438165
chr2	3496073	3499780	0.659563	0.564338
chr2	3494511	3497398	0.836855	0.781088
chr2	3280097	3284129	0.579117	0.519345
chr2	3363296	3367661	0.529897	0.46827
chr5	24565783	24572072	0.356495	0.332962
chr1	27644552	27647743	0.688499	5.84425
chr2	3448534	3453776	0.415109	0.382297
chr1	27646756	27649709	0.725364	6.29699
chr1	24832518	24835801	0.614986	0.557722
chr2	3250566	3253341	0.724685	0.705225
chr1	11348697	11356587	0.23853	3.3943
chr2	3452686	3457127	0.423553	0.384598
chr2	3475873	3479704	0.486557	0.503785
chr2	3473996	3477845	0.483242	0.478046
chr2	3431137	3434656	0.527991	0.495595
chr2	3376163	3379213	0.605574	0.591475
chr1	11355076	11359095	0.444638	6.64693
chr3	7102817	7105250	0.731607	0.762022
chr2	3409597	3414161	0.384969	0.338519
chr2	3275728	3278668	0.594558	0.617007
chr2	3492226	3495382	0.551331	0.520596
chr2	3347796	3352212	0.394022	0.387455
chr2	3442688	3447183	0.37842	0.339266
chr1	24834244	24838441	0.399571	0.350965
chr2	3482035	3485062	0.545755	0.521308
chr3	3231457	3236289	0.34168	0.317674
chr2	3476582	3480196	0.456004	0.470116
chr2	3433312	3436279	0.549376	0.52848
chr4	5564773	5568458	0.439349	0.4
chr5	4325397	4332971	0.205968	0.172696
chr2	3311873	3314502	0.585774	0.564093
chr2	3480036	3483584	0.433766	0.436866
chr2	3471305	3474692	0.450251	0.434308
chr2	3246003	3250357	0.349564	0.319247
chr3	16229685	16235310	0.2704	0.2592
chr2	3483182	3485585	0.6263	0.619642
chr2	3344929	3348826	0.386195	0.373364
chr2	3253364	3256815	0.434077	0.372356
chr2	3337669	3340047	0.626577	0.58032
chr3	8413616	8419784	0.241569	0.280642
chr3	8411319	8415376	0.364309	0.410155
chr2	3491339	3493786	0.594606	0.565999
chr2	3446398	3450059	0.388145	0.354821
chr2	3281787	3284553	0.510123	0.442878
chr2	3335109	3337753	0.529501	0.471256
chr2	3342332	3345075	0.505651	0.483777
chr2	3339706	3342544	0.48661	0.480973
chr4	1578929	1586980	0.17091	0.161967
chr2	3310654	3313651	0.455455	0.448448
chr2	3499130	3501612	0.547945	0.506446
chr2	3403683	3406417	0.492319	0.464155
chr3	3231608	3234690	0.436729	0.408825
chr2	3239494	3243263	0.355797	0.320244
chr2	3404496	3406863	0.55809	0.536122
chr2	3437742	3440161	0.546093	0.549814
chr2	3473282	3475664	0.554156	0.547439
chr2	3338740	3341317	0.509119	0.48312
chr2	3501319	3504476	0.409883	0.431105
chr5	24570095	24575387	0.242063	0.237528
chr2	3430244	3432844	0.491154	0.458077
chr2	3262619	3265412	0.455782	0.44898
chr4	1585747	1588734	0.425845	0.400737
chr2	3500553	3503294	0.456768	0.466983
chr2	3439302	3442314	0.414343	0.431939
chr2	3271619	3273975	0.528014	0.504244
chr1	23032403	23040787	0.147185	0.151718
chr2	3339397	3342060	0.463387	0.440481
chr2	3467160	3469899	0.448339	0.436291
chr2	3302766	3305650	0.424411	0.424411
chr2	3317248	3320435	0.38406	0.345152
chr2	3388612	3391726	0.387283	0.38632
chr2	3350050	3353228	0.37854	0.391126
chr2	3385851	3389160	0.355999	0.344515
chr3	17205183	17210203	0.231474	0.196215
chr2	3272584	3275154	0.450973	0.423346
chr2	3267932	3270906	0.389038	0.378951
chr2	3295472	3298016	0.454009	0.420991
chr3	7104371	7108389	0.276257	0.272524
chr2	3265420	3268120	0.41	0.43963
chr2	3406671	3409506	0.385538	0.360847
chr2	3371595	3374155	0.421875	0.383594
chr2	3407519	3410740	0.334989	0.308289
chr2	7189937	7193071	0.34365	0.372049
chr2	3347003	3349904	0.370907	0.341262
chr2	3370832	3373152	0.461638	0.380172
chr1	24507482	24511742	0.246714	1.15986
chr2	3385292	3387768	0.424071	0.409532
chr5	26550755	26556886	0.171261	0.173544
chr2	3260009	3262453	0.427987	0.378478
chr2	3283067	3285616	0.40918	0.367987
chr5	26555275	26560452	0.201082	0.207263
chr2	3299978	3302804	0.367657	0.348549
chr2	3475156	3477278	0.48869	0.49623
chr2	3300041	3302624	0.390631	0.363531
chr2	3406218	3408586	0.424831	0.404983
chr2	3322573	3324990	0.414564	0.450145
chr2	3445394	3448047	0.371278	0.330192
chr5	8128979	8134301	0.183766	0.176062
chr2	3269410	3271787	0.396719	0.326041
chr2	3399797	3401838	0.461049	0.452719
chr3	17277542	17280652	0.298392	0.245659
chr2	3269008	3271364	0.390917	0.317912
chr4	16920800	16923963	0.288966	0.286437
chr5	8133172	8137150	0.229764	0.19633
chr2	3455747	3458126	0.383354	0.381253
chr5	22317305	22322805	0.162545	0.156545
chr2	2228539	2233149	0.192842	0.170065
chr2	3238693	3241463	0.319856	0.302888
chr2	3456213	3458479	0.378641	0.357899
chr4	16049456	16057526	0.103965	0.0812887
chr2	3245019	3247901	0.277238	0.283137
chr4	17898814	17901362	0.312009	0.274725
chr2	3256209	3259528	0.236517	0.207291
chr2	3297498	3299716	0.35257	0.37872
chr1	24271518	24278275	0.115436	0.10996
chr2	3244323	3247203	0.269444	0.280556
chr3	2296886	2300572	0.209984	0.236028
chr5	13769121	13772712	0.214982	0.211083
chr3	2298773	2301531	0.277375	0.318709
chr1	21745354	21767048	0.0348944	0.0350788
chr2	3379744	3381944	0.337727	0.349091
chr2	18934236	18939447	0.14124	0.134331
chr2	3261523	3263587	0.349322	0.349322
chr1	11127732	11131239	0.205589	0.195038
chr2	8157106	8161091	0.180176	0.174906
chr3	16010547	16021336	0.0663639	0.0595977
chr2	3261235	3263345	0.337441	0.319905
chr2	12366001	12369064	0.230167	0.206987
chr3	19219116	19226280	0.0982691	0.0869626
chr5	3110945	3115239	0.161388	0.164415
chr2	18938262	18942034	0.182131	0.187169
chr5	8439601	8442364	0.244662	0.207021
chr1	4596567	4600141	0.188864	0.196419
chr1	24063822	24084428	0.0325633	0.0278074
chr5	18181038	18188081	0.0948459	0.0863268
chr3	19371634	19376960	0.124296	0.121855
chr3	10187134	10191348	0.156146	0.184148
chr1	11748798	11753190	0.147313	0.113388
chr5	18673968	18680191	0.103326	0.104612
chr1	17731010	17759508	0.0224226	0.053302
chr3	19370135	19373687	0.175113	0.173986
chr2	2347059	2353174	0.101717	0.0695012
chr3	19214930	19220128	0.119084	0.100808
chr2	19294431	19298858	0.138468	0.1274
chr2	9711264	9714135	0.213166	0.195054
chr4	17887501	17897255	0.0620258	0.0598729
chr2	8477970	8484854	0.0870134	0.0813481
chr2	8984959	8988302	0.178582	0.179779
chr4	15766185	15780697	0.0410695	0.0454107
chr3	19331828	19342739	0.0539822	0.0526991
chr5	7757100	7776675	0.0298851	0.0326437
chr3	10113192	10115560	0.244088	0.204392
chr5	8446378	8452569	0.0931998	0.0852851
chr2	688784	698707	0.058047	0.0529074
chr5	4254547	4263568	0.0631859	0.068396
chr5	18186630	18190523	0.145389	0.12972
chr4	9612330	9637873	0.0219238	0.019105
chr5	25484486	25487324	0.195208	0.187104
chr2	10470196	10475610	0.102327	0.0936461
chr3	19809655	19813713	0.134549	0.0953672
chr1	24272181	24275038	0.188659	0.186559
chr1	25068428	25096638	0.0190713	0.0157391
chr2	14615601	14630207	0.0366288	0.0346433
chr1	12708090	12711665	0.149371	0.122238
chr1	7591664	7605229	0.0392923	0.0408404
chr5	22685473	22690671	0.100616	0.0981147
chr3	17800289	17829553	0.0177693	0.0151722
chr5	8468711	8490867	0.0233345	0.0218
chr2	2351145	2356597	0.0942773	0.0706163
chr2	14965574	14981761	0.0316303	0.0278001
chr5	19673358	19676465	0.164145	0.151271
chr5	19674452	19679194	0.104597	0.0995361
chr2	15453671	15470964	0.0284508	0.02874
chr1	20553352	20559529	0.0790028	0.0781933
chr5	19282029	19286758	0.103193	0.0949461
chr1	29817970	29834016	0.0301633	0.0229964
chr1	3561841	3565850	0.11998	0.105263
chr5	8442279	8445101	0.169029	0.142807
chr5	15438249	15444296	0.0780552	0.0692906
chr5	14517008	14535060	0.0258697	0.0269222
chr5	16109634	16114059	0.104859	0.113672
chr3	22540319	22553529	0.0341408	0.0279334
chr4	8501373	8504199	0.15959	0.151097
chr1	20390560	20394503	0.112858	0.105757
chr4	8503145	8505509	0.187817	0.171743
chr1	20388347	20392147	0.115789	0.111579
chr5	19280374	19284061	0.117711	0.11093
chr1	17334751	17340275	0.0785663	0.0745836
chr2	18970769	18973804	0.142998	0.129819
chr1	2587854	2607892	0.0216588	0.0176165
chr2	15951496	15956752	0.082382	0.0991248
chr5	15443310	15447297	0.108603	0.096313
chr1	3561180	3563554	0.181129	0.159225
chr2	15717044	15723152	0.070072	0.063687
chr1	21586060	21602740	0.0256595	0.0194245
chr3	11588464	11593371	0.0870185	0.0874261
chr5	25954374	25959995	0.0759651	0.0667141
chr2	18756489	18773906	0.024344	0.0217029
chr5	20803715	20820629	0.025068	0.0206929
chr3	20619410	20623555	0.102051	0.103739
chr5	4251842	4256378	0.093254	0.103616
chr1	25286356	25297988	0.0360213	0.0269085
chr3	3759724	3771563	0.035307	0.0293944
chr1	18521248	18540995	0.0211171	0.0203575
chr1	372335	387913	0.0265117	0.022596
chr4	10249601	10254148	0.0903893	0.091049
chr3	429877	449680	0.0207544	0.0192395
chr1	30134024	30137956	0.104273	0.103764
chr1	7275943	7282236	0.0649928	0.0761163
chr4	7141922	7148391	0.06307	0.0714175
chr5	13423316	13434067	0.03795	0.0346944
chr2	5543054	5557560	0.0278505	0.0264029
chr2	12708721	12712725	0.100649	0.101399
chr1	22033423	22041126	0.0523173	0.0527067
chr2	13918127	13926421	0.0483482	0.0387027
chr5	4252953	4255321	0.168497	0.182432
chr2	15424321	15440642	0.0243858	0.0203419
chr1	26487454	26502652	0.0261219	0.0227004
chr5	3323812	3335971	0.0325685	0.0252488
chr3	18685368	18701710	0.0241708	0.0197038
chr1	10922919	10927561	0.0848772	0.0719517
chr2	10955263	10973951	0.021083	0.0201734
chr2	7783288	7803604	0.0193936	0.0197874
chr1	10726317	10739092	0.0307632	0.0281018
chr5	1639098	1655830	0.0234879	0.0243246
chr4	18338127	18356149	0.0216957	0.0208079
chr5	4001742	4009804	0.0483751	0.0422972
chr1	8740836	8756604	0.0246702	0.02207
chr1	13544965	13559600	0.0265801	0.0214554
chr4	9227185	9242629	0.025123	0.0245403
chr3	21947851	21960410	0.0308146	0.025639
chr2	10467340	10470286	0.130346	0.0980991
chr3	11592924	11596441	0.108047	0.115439
chr1	24550807	24558730	0.0479616	0.0474568
chr2	19114322	19126856	0.0303175	0.0273656
chr4	413204	417355	0.0913033	0.0814262
chr1	18138174	18150019	0.0319966	0.0256648
chr1	30132718	30135937	0.117738	0.111215
chr4	8838256	8842575	0.0877518	0.108127
chr1	1646575	1660611	0.0269307	0.0233685
chr1	18251050	18265672	0.0257831	0.0258515
chr3	2263862	2280916	0.0220476	0.0202885
chr1	3579830	3591928	0.0310795	0.0282691
chr2	15414077	15417845	0.0995223	0.0873142
chr3	20616049	20619881	0.0975992	0.105689
chr4	411107	414810	0.100189	0.0899271
chr5	21699187	21711296	0.0305558	0.0238665
chr1	17338561	17341972	0.108179	0.102023
chr5	24854621	24865172	0.0348782	0.0320349
chr1	24305545	24315639	0.0364573	0.0371508
chr5	15101065	15104730	0.100136	0.0873124
chr3	7911905	7920707	0.0416951	0.0327198
chr5	18082277	18094907	0.0290578	0.0250198
chr4	8840353	8843016	0.137439	0.163725
chr4	5435600	5440167	0.0797022	0.0770747
chr5	16424883	16428797	0.092744	0.122892
chr5	17006366	17015846	0.0382911	0.0316456
chr5	24564482	24567615	0.115863	0.108841
chr4	5432621	5437524	0.0738323	0.0830104
chr5	25412286	25416592	0.0840687	0.08732
chr5	16183650	16196888	0.0273455	0.0220577
chr1	29843621	29854466	0.0333794	0.0323651
chr2	11408828	11424776	0.0226361	0.0206922
chr1	11551426	11557391	0.0605197	0.0464376
chr2	14125141	14132224	0.0509671	0.0542143
chr5	6651306	6659708	0.0428469	0.0276125
chr3	4302822	4311275	0.0425884	0.0345439
chr3	10054730	10059773	0.0711878	0.0836803
chr2	19688324	19697821	0.0378014	0.0375908
chr1	20878900	20894268	0.0233602	0.024076
chr1	12255474	12261638	0.0580792	0.069111
chr1	12293394	12296305	0.122982	0.109241
chr1	11455802	11464896	0.0393666	0.0394766
chr4	7300769	7303994	0.110698	0.0874419
chr4	9537233	9545755	0.0418916	0.0295705
chr1	25099848	25118531	0.0190548	0.0190548
chr1	9591088	9603917	0.0277496	0.0220594
chr1	7312901	7320921	0.0442643	0.0389027
chr1	1085170	1097510	0.0287682	0.0246353
chr1	1063264	1072080	0.0401543	0.0361842
chr5	16393462	16401489	0.0439766	0.0418587
chr4	18083652	18097218	0.0259472	0.0292643
chr3	1292798	1301792	0.0389148	0.0273516
chr5	2840408	2846530	0.0570075	0.0571709
chr4	14609883	14620685	0.0323088	0.0286984
chr4	16971569	16979161	0.0459694	0.0399104
chr4	6472547	6476434	0.0897865	0.0764085
chr1	1977378	1990409	0.0267055	0.0262451
chr2	12055213	12074279	0.0181999	0.0191965
chr4	16918003	16921008	0.115141	0.107155
chr4	7374855	7381372	0.0530919	0.0566211
chr1	19498146	19507309	0.0377606	0.0387428
chr5	24200954	24203937	0.115655	0.114314
chr2	12367220	12371420	0.0819048	0.0783333
chr5	16427706	16430679	0.115372	0.15439
chr2	15411967	15415594	0.0945685	0.0970499
chr2	15721480	15726062	0.0746399	0.0722392
chr1	120067	131577	0.0297133	0.0213727
chr2	16160455	16166876	0.0532627	0.0432954
chr1	20652740	20666110	0.0254301	0.0240838
chr1	19073328	19077545	0.080626	0.0675836
chr1	17198314	17201841	0.0961157	0.0870428
chr5	10003411	10016746	0.0254218	0.0188976
chr5	26310311	26319857	0.0355123	0.0367693
chr1	19069798	19073753	0.0854614	0.078129
chr4	12686879	12695656	0.0383958	0.0262049
chr4	17058779	17079039	0.0166338	0.0139684
chr1	20636333	20649434	0.0256469	0.0247309
chr1	24049006	24053487	0.0745369	0.0589154
chr1	2358111	2367736	0.0345974	0.0265974
chr5	1318074	1324364	0.0529412	0.0422893
chr1	329588	338912	0.035607	0.0322823
chr2	11461067	11475371	0.0230705	0.0228607
chr3	19808313	19811520	0.1029	0.0707827
chr1	13532168	13545015	0.0255313	0.0215615
chr1	6384186	6389180	0.0654786	0.0588706
chr1	21728913	21739808	0.029922	0.0255163
chr3	3824980	3836146	0.0291958	0.0249866
chr1	711440	728553	0.0190498	0.0215041
chr1	24138851	24147281	0.0385528	0.0321471
chr5	24293704	24302157	0.0384479	0.0261446
chr1	23768774	23777984	0.0351792	0.0382193
chr2	8220514	8228622	0.0399605	0.0341638
chr1	9626533	9629749	0.100435	0.0833333
chr1	21565057	21580159	0.0213879	0.0234406
chr5	16425679	16428510	0.113741	0.158248
chr4	15066028	15070183	0.077497	0.0611312
chr2	5752103	5758353	0.05136	0.0496
chr3	15165561	15169225	0.0873362	0.0625
chr3	18769872	18780502	0.0301035	0.0238006
chr1	10288998	10295630	0.0482509	0.0346803
chr1	23914570	23920835	0.0509178	0.0446927
chr2	18315278	18321789	0.048994	0.0434649
chr1	5255870	5266155	0.031016	0.0265435
chr3	16431286	16436124	0.0657296	0.070277
chr2	19650108	19663723	0.0233566	0.0211531
chr5	2018084	2029116	0.0288252	0.0267404
chr5	2047093	2056615	0.0333963	0.0242596
chr4	17112872	17120834	0.0399397	0.0324039
chr1	27702944	27708657	0.0556625	0.0437598
chr1	27602655	27612120	0.0334918	0.0283148
chr4	10638269	10648280	0.0316652	0.026371
chr4	14752232	14761236	0.0350955	0.0333185
chr3	2104399	2114698	0.0306826	0.0227207
chr1	5712794	5723614	0.0291128	0.0275416
chr5	23108438	23118686	0.0307377	0.0312256
chr1	26972567	26982046	0.0331259	0.02764
chr4	18208399	18216204	0.0402306	0.0365151
chr4	7092488	7100855	0.0375284	0.0236644
chr5	1308099	1319520	0.0274932	0.0281061
chr5	20175080	20189567	0.0216056	0.0169807
chr1	11845247	11857765	0.0249241	0.022927
chr1	2500704	2512084	0.0274165	0.0189807
chr4	16001466	16015981	0.021495	0.0179125
chr3	23301365	23310658	0.0335737	0.0288389
chr5	25121803	25133716	0.0261059	0.0223285
chr1	28954483	28961234	0.0459191	0.0399941
chr4	536418	544939	0.0363807	0.0269921
chr3	19531195	19539403	0.0376462	0.037037
chr4	9687851	9698706	0.0284661	0.0236757
chr2	17381890	17397301	0.0200506	0.0221271
chr1	9978478	9988737	0.0300224	0.0264158
chr1	29715350	29725748	0.0296211	0.0281785
chr1	22828921	22835728	0.0452475	0.0489202
chr5	9647508	9655426	0.0388987	0.0272796
chr5	16212036	16225177	0.023362	0.0177308
chr1	9670632	9677307	0.0459925	0.0367041
chr5	5046515	5058666	0.0252654	0.0213974
chr4	15083098	15098986	0.0193228	0.0198892
chr2	15111084	15117776	0.0458757	0.028691
chr5	18246149	18259197	0.0234519	0.0177805
chr5	23608376	23618599	0.0298347	0.0286609
chr5	6925516	6938830	0.0229082	0.0208052
chr2	11608073	11618496	0.0292622	0.0255205
chr1	21407623	21413283	0.0537102	1.52208
chr4	1158494	1175321	0.0180662	0.0177691
chr4	9803954	9816062	0.0251074	0.0241163
chr5	24573652	24579200	0.0547945	0.0607426
chr4	15886270	15897345	0.0273589	0.0228442
chr3	5872051	5882655	0.0285741	0.0276311
chr5	23647094	23655622	0.03553	0.0240385
chr5	6095945	6106104	0.0298258	0.0314992
chr1	27008564	27018124	0.03159	0.0299163
chr3	16815721	16825210	0.0318263	0.0283486
chr5	20215332	20222382	0.042695	0.0384397
chr4	14581791	14591575	0.0307645	0.0318888
chr5	6194689	6203168	0.0353815	0.0378582
chr5	3071870	3079416	0.0397562	0.03207
chr1	21158736	21168341	0.0312337	0.0291515
chr3	2685457	2696400	0.0274148	0.0265923
chr1	2761584	2769967	0.0357867	0.0252893
chr1	23656506	23665793	0.0323032	0.0299343
chr2	14398534	14414489	0.0187402	0.0206832
chr4	18487434	18498266	0.0276034	0.0251108
chr1	19715402	19724725	0.0320712	0.0245629
chr5	7588403	7599113	0.0279178	0.0264239
chr3	1659523	1673608	0.0211573	0.0183884
chr3	4318490	4331218	0.0234129	0.017049
chr5	7171604	7178985	0.0403739	0.0329224
chr5	1334873	1342534	0.0388983	0.0263673
chr1	15925676	15936529	0.0274578	0.0228508
chr5	2805302	2814602	0.0319355	0.0232258
chr3	6947774	6958726	0.027027	0.0304967
chr1	28846871	28855499	0.0343069	0.0219054
chr5	8300105	8311895	0.025106	0.0245971
chr5	4344202	4355723	0.0255186	0.0242166
chr4	10210577	10213452	0.102261	0.102609
chr3	8884818	8894203	0.0313266	0.0313266
chr1	5987280	5998033	0.0273412	0.0262252
chr1	17455987	17466195	0.0288009	0.0253723
chr4	7974064	7988687	0.0201053	0.016686
chr5	25443575	25449255	0.0517606	0.0397887
chr3	1416893	1424673	0.0377892	0.0275064
chr5	3586978	3594271	0.0403126	0.0293432
chr5	22098764	22108849	0.0291522	0.0242935
chr2	409321	417000	0.0382862	0.0311238
chr4	4199506	4206356	0.0427737	0.0308029
chr3	21841964	21855117	0.0222763	0.018703
chr3	6566021	6576613	0.0276624	0.0236971
chr3	4410688	4424000	0.0220102	0.0202073
chr1	24883681	24893046	0.0312867	0.0261612
chr1	21488284	21502890	0.0199918	0.01561
chr4	14457648	14466684	0.0323152	0.0316512
chr2	13327862	13332831	0.0587643	0.0382371
chr3	5736886	5744335	0.0391999	0.0304739
chr1	19933987	19942185	0.0356184	0.0262259
chr1	4033479	4040065	0.0443365	0.0367446
chr5	25635882	25645478	0.0304293	0.0229262
chr5	3136289	3145269	0.0324053	0.026392
chr3	23071746	23081706	0.0292169	0.0276104
chr3	16043662	16050803	0.0407506	0.0324884
chr5	7959478	7969197	0.0299414	0.0241794
chr1	10478007	10487824	0.0296425	0.031476
chr1	8440073	8448681	0.0338058	0.0325279
chr2	11628777	11637803	0.0322402	0.0272546
chr1	7772063	7782539	0.0276823	0.0236732
chr3	18674998	18685377	0.027941	0.0202332
chr1	19710179	19714308	0.0702349	0.060063
chr4	8650406	8663587	0.0220014	0.0241256
chr5	5315197	5323700	0.033988	0.0269317
chr2	11876421	11887013	0.0272847	0.0236027
chr3	20607742	20609840	0.137274	0.114871
chr5	3252122	3256045	0.0734132	0.0683151
chr4	14578563	14583057	0.0640854	0.0629729
chr3	4987008	4995109	0.0355512	0.0262931
chr3	92995	103010	0.028657	0.0249626
chr1	29038922	29050454	0.0248873	0.0271419
chr5	3156694	3162708	0.047722	0.136847
chr5	3172382	3180448	0.0355815	0.0329779
chr5	19316668	19328431	0.0243985	0.0219332
chr4	15295386	15307480	0.0237308	0.0249711
chr1	24945928	24956694	0.0265651	0.0269367
chr2	10914307	10928702	0.019868	0.0190344
chr1	23543554	23554232	0.026784	0.0273459
chr5	9940734	9945942	0.0549155	0.0372504
chr4	11159721	11171071	0.0251982	0.025815
chr4	18279098	18285931	0.0417094	0.0302942
chr5	8772734	8777594	0.058642	0.0615226
chr5	2640394	2651125	0.0265586	0.0229242
chr1	25279410	25287749	0.0341768	0.0262621
chr1	2955261	2963546	0.0343995	0.0207604
chr5	4034181	4043254	0.0313017	0.0236967
chr1	29151642	29163448	0.0240556	0.0227003
chr3	21198150	21208893	0.0264358	0.0185237
chr1	21539584	21549119	0.029785	0.0288411
chr2	11912359	11921001	0.0328628	0.0247628
chr4	12402454	12409421	0.0407636	0.0388977
chr5	26088436	26095564	0.0398429	0.0366162
chr1	15012792	15015764	0.0955585	0.0989233
chr2	19190247	19196093	0.0485802	0.0391721
chr3	22077972	22087236	0.0306563	0.0299007
chr5	24034650	24040979	0.0448728	0.0467688
chr2	14601470	14613565	0.0233981	0.0235635
chr4	10430515	10438564	0.0351596	0.0245993
chr3	4714650	4722003	0.0384877	0.0379437
chr4	17957096	17967962	0.0260445	0.0237438
chr4	15486914	15491048	0.0684567	0.0764393
chr4	9401898	9407136	0.0540283	0.0570829
chr5	24338229	24343590	0.0526021	0.0529752
chr2	9140465	9150330	0.0285859	0.0267613
chr1	29299971	29304570	0.0613177	0.0578387
chr1	26840550	26852959	0.0227254	0.0225643
chr4	16353857	16358460	0.0612644	0.0588746
chr3	1487329	1492772	0.0518097	0.0407863
chr1	11287378	11294799	0.0380003	0.0335534
chr2	13990317	13996905	0.0426533	0.0300546
chr5	25764712	25771618	0.0406893	0.0344628
chr2	13463294	13472867	0.0293534	0.0240259
chr1	22010305	22021386	0.0253587	0.0235538
chr5	5405863	5412766	0.0405621	0.0327394
chr3	6826986	6838505	0.0243077	0.0260439
chr4	15706425	15714662	0.033993	0.0315649
chr4	15958906	15965819	0.0405034	0.127296
chr1	6282370	6294993	0.0221025	0.0270142
chr5	1295356	1303477	0.0343554	0.0336165
chr1	29551340	29561912	0.0263905	0.0231744
chr5	9675334	9683940	0.0324192	0.0230072
chr5	21316130	21322267	0.045299	0.0384553
chr5	5380069	5383939	0.0718346	0.0700258
chr4	18100296	18112082	0.0235873	0.0196844
chr5	9242398	9248540	0.0452621	0.0416802
chr3	9073665	9086419	0.0217971	0.0215619
chr4	9205597	9215981	0.026772	0.0258089
chr1	23700408	23707058	0.0416541	0.0369925
chr3	6576724	6591253	0.0190653	0.016381
chr5	14117755	14124362	0.0419252	0.0376873
chr4	9487466	9496837	0.0295593	0.0269982
chr1	6380441	6385587	0.0538282	0.0445006
chr2	14391551	14404317	0.0216199	0.0227949
chr5	21561718	21569023	0.0377823	0.0424367
chr3	6638639	6649870	0.0245748	0.0194106
chr5	16724753	16733847	0.0303497	0.0218826
chr4	15925652	15932422	0.0407681	0.038257
chr1	25895854	25907714	0.0232715	0.024199
chr2	14821774	14827194	0.050738	0.0523985
chr2	12986051	12994416	0.0328751	0.0320383
chr5	17655894	17668451	0.0219001	0.0222983
chr5	3761391	3772449	0.0248689	0.0195334
chr3	3481149	3493065	0.0230782	0.0234978
chr1	30116847	30128811	0.0229856	0.0215647
chr5	14888245	14896233	0.0343015	0.0285428
chr1	1806960	1816568	0.0285179	0.0236261
chr1	21000269	21008855	0.0319124	0.0281854
chr1	5701153	5706892	0.0477435	0.0395539
chr1	27803879	27815519	0.0235395	0.0184708
chr1	8613363	8621664	0.0330081	0.0274666
chr3	9675564	9684499	0.0306659	0.0286514
chr1	22141604	22150527	0.0305951	0.0244312
chr3	15232845	15246281	0.0203185	0.0215094
chr4	17367915	17375011	0.0384724	0.0257892
chr2	12217019	12224873	0.0347594	0.0292844
chr1	24045553	24049822	0.0639494	0.0606699
chr3	5363081	5373293	0.0267333	0.0266353
chr2	17603076	17612333	0.0294912	0.0224695
chr5	18005212	18011667	0.0422928	0.030519
chr2	13683299	13692155	0.0307136	0.0319557
chr5	10206287	10214598	0.0327277	0.0323667
chr2	14082030	14084614	0.105263	0.109907
chr5	14786247	14793818	0.0359266	0.0301149
chr5	9983044	9989967	0.0392893	0.0365449
chr4	13176356	13184692	0.0325096	0.0338292
chr5	25517404	25524621	0.0375502	0.0315921
chr5	19080458	19091104	0.0254556	0.0246102
chr1	10778111	10787697	0.0282704	0.026497
chr2	5740592	5747833	0.0374258	0.0281729
chr4	8678754	8688519	0.0277522	0.0216078
chr3	2728743	2738356	0.028191	0.0205971
chr5	7279321	7288434	0.0297377	0.0256776
chr2	7135845	7146424	0.0256168	0.0280745
chr2	17409672	17418820	0.0295146	0.0294053
chr2	15988083	15994326	0.0432484	0.0331571
chr3	7542772	7554682	0.02267	0.0192275
chr5	2292114	2299976	0.0343424	0.0279827
chr1	3369402	3378463	0.029798	0.0289151
chr5	2548038	2556724	0.0310845	0.0256735
chr2	14348764	14361058	0.0218806	0.0228567
chr5	20979005	20990499	0.0234035	0.0221855
chr3	16540615	16549367	0.0307358	0.0269653
chr1	9406085	9412368	0.0428139	0.0413815
chr2	12804667	12810386	0.0470362	0.0382934
chr1	3309930	3323269	0.0201664	0.0206912
chr3	9084720	9097689	0.0207418	0.0259079
chr4	2496598	2506554	0.0270189	0.0283246
chr3	23429623	23438374	0.0306251	0.0270826
chr3	707698	718093	0.0257816	0.021164
chr5	21432859	21440133	0.0368436	0.0235084
chr4	18192075	18201828	0.0274787	0.0228648
chr5	7059992	7070343	0.0258912	0.025698
chr4	16356421	16360565	0.0646718	0.0622587
chr3	17485490	17494395	0.0300955	0.0218978
chr5	17378486	17386596	0.0330456	0.0210851
chr3	16114498	16122534	0.0333499	0.0289945
chr5	6234032	6241916	0.0339929	0.028412
chr1	20733446	20744188	0.0248557	0.0223422
chr5	21487490	21497537	0.0265751	0.0241863
chr5	14065567	14076018	0.0255478	0.0267917
chr2	6876774	6881898	0.0521077	0.0517174
chr5	14126960	14137351	0.0256953	0.0195361
chr4	292588	298479	0.0453234	0.0420981
chr2	19021154	19028528	0.0362083	0.0367507
chr5	17184440	17190978	0.0408382	0.0403793
chr1	10880479	10887472	0.038181	0.02717
chr1	10684822	10691988	0.0372593	0.0308401
chr2	10669410	10673892	0.0593485	0.0696118
chr1	22563359	22573029	0.0275078	0.0271975
chr3	21448254	21457026	0.0303238	0.0297538
chr3	22748780	22758130	0.0284492	0.0218182
chr1	26469795	26475833	0.0440543	0.0410732
chr3	20127127	20132968	0.0455401	0.0453689
chr1	1575822	1583672	0.0338854	0.0254777
chr3	2585804	2596654	0.0245161	0.0246083
chr1	19944869	19952562	0.0345769	0.0323671
chr4	10624562	10631433	0.0387134	0.0317276
chr5	23522825	23534111	0.0234804	0.0217969
chr2	10652683	10661558	0.0298592	0.027493
chr1	8088267	8095505	0.0366123	0.0356452
chr5	8250220	8263603	0.0198012	0.0199507
chr2	13657888	13661948	0.0652709	0.0559113
chr4	1103429	1112784	0.0283271	0.0245858
chr2	13587522	13601430	0.0190538	0.0153868
chr4	9557571	9566569	0.029451	0.027006
chr1	10412853	10421774	0.0297052	0.0215223
chr2	12665935	12672055	0.0433007	0.0413399
chr1	9519825	9528280	0.0313424	0.0250739
chr4	9253203	9257234	0.0657405	0.0679732
chr1	26781048	26789973	0.0296919	0.0259944
chr1	23668458	23676949	0.0312095	0.0282652
chr4	16469736	16478021	0.0318648	0.0299336
chr2	8754852	8761298	0.0409556	0.174372
chr1	6038250	6050685	0.0212304	0.0221954
chr1	17082077	17091588	0.0277573	0.0262854
chr2	9661638	9668038	0.04125	0.0357813
chr2	13035814	13042684	0.0382824	0.0347889
chr4	8753440	8761600	0.0322304	0.0257353
chr1	29363072	29367207	0.0636034	0.0483676
chr5	6694174	6702355	0.0321477	0.0207799
chr3	4635063	4642149	0.0371154	0.0338696
chr5	17223270	17232384	0.0288567	0.0238095
chr2	940829	952553	0.0224326	0.0178267
chr3	8733611	8742819	0.0284535	0.0264987
chr5	7869409	7875505	0.042979	0.0305118
chr5	25448311	25452419	0.063778	0.058666
chr3	17761970	17772146	0.0257469	0.0284002
chr1	19916994	19924920	0.0330558	0.0242241
chr2	9405059	9415578	0.0249073	0.0202491
chr2	361983	370707	0.0300321	0.0326685
chr1	2828105	2839855	0.0222128	0.0201702
chr5	20010812	20017857	0.0370476	0.0354862
chr4	13947603	13959107	0.0226878	0.0212969
chr1	2620860	2629594	0.0298832	0.035379
chr1	3732044	3740844	0.0296591	0.0251136
chr2	14376722	14383673	0.0374047	0.0304992
chr4	13241968	13249213	0.0358868	0.026501
chr1	5658370	5666488	0.0320276	0.0280857
chr5	24226415	24233873	0.0348619	0.0244033
chr5	23009423	23017015	0.0342466	0.0312171
chr4	10614696	10624524	0.026455	0.025234
chr1	8296241	8303651	0.0350877	0.0298246
chr1	2735656	2744881	0.0281843	0.0290515
chr2	18813660	18819545	0.0440102	0.0367035
chr1	2444437	2455645	0.0231085	0.0232869
chr5	1120800	1129144	0.0310403	0.0209732
chr4	18275311	18280992	0.0455906	0.0343249
chr4	18295388	18303192	0.0331881	0.0252435
chr5	8756434	8764005	0.0342095	0.0313037
chr2	11195996	11202102	0.0424173	0.0306256
chr4	20351	30064	0.0266653	0.0269742
chr5	26602003	26608012	0.043102	0.0454319
chr3	22502328	22514244	0.0216516	0.021148
chr3	19359129	19367417	0.0311293	0.0258205
chr5	24740976	24745823	0.0532288	0.0738601
chr4	13667676	13673413	0.0449712	0.0418337
chr1	2303435	2313399	0.0258932	0.022782
chr3	19537540	19543286	0.0449008	0.0381135
chr5	7578156	7589322	0.0231059	0.0203296
chr2	2140329	2147678	0.0351068	0.0366036
chr5	4012424	4022591	0.0252779	0.0242943
chr5	2156970	2167511	0.024381	0.0267527
chr1	22121	32227	0.0254304	0.0247378
chr4	15639490	15647844	0.0307637	0.0296864
chr5	16322567	16328382	0.044196	0.03319
chr5	2994912	2999932	0.0511952	0.0334661
chr5	660936	670124	0.0279713	0.0237266
chr5	8457847	8469173	0.0226912	0.0218082
chr3	22569958	22576310	0.0403023	0.0363665
chr1	18648706	18658400	0.0264081	0.0211471
chr1	30084750	30093239	0.0301567	0.0207327
chr1	5026316	5032883	0.0389828	0.0296939
chr5	26775953	26787431	0.0223035	0.0216066
chr3	3785314	3794728	0.0271935	0.0214574
chr3	3792731	3807743	0.017053	0.0163869
chr5	20035988	20047702	0.0218542	0.0194639
chr3	20121017	20127981	0.0367605	0.0261344
chr2	18571191	18577970	0.0377637	0.0289128
chr2	12493826	12500723	0.0371176	0.0334928
chr5	24588906	24604522	0.0163934	0.0161373
chr4	15984174	15992633	0.0302636	0.0238799
chr5	2457568	2468339	0.0237675	0.025253
chr3	20505992	20514533	0.0299731	0.0215431
chr3	5459793	5464899	0.0499412	0.0470035
chr2	13001686	13006746	0.0503953	0.033004
chr2	11480326	11489270	0.0285107	0.0276163
chr2	14767640	14776035	0.0303752	0.0256105
chr2	5693381	5707442	0.0181353	0.013157
chr2	11207080	11215662	0.0297134	0.0258681
chr4	1572266	1580820	0.0298106	0.0286416
chr5	25344542	25349800	0.0484975	0.0319513
chr3	18343738	18349730	0.0425567	0.0353805
chr1	2129053	2136703	0.0333333	0.019085
chr4	15068266	15075588	0.0348266	0.0251297
chr2	14164125	14174509	0.024557	0.0217643
chr5	23002909	23010672	0.0328481	0.0294989
chr1	3146637	3155404	0.0290863	0.0229269
chr4	9499271	9506972	0.0331126	0.0344111
chr2	5113804	5119753	0.0428643	0.0374853
chr1	27081394	27089248	0.0323402	0.0287751
chr3	507886	512561	0.0543316	0.0455615
chr4	18369865	18375239	0.0472646	0.0307034
chr3	1525963	1534909	0.0283926	0.0253745
chr4	17914206	17923732	0.0266639	0.0286584
chr4	18039623	18050700	0.0229304	0.0227498
chr3	2424884	2434113	0.0275219	0.02633
chr3	5125590	5133330	0.0328165	0.0297158
chr1	16974604	16983965	0.027027	0.0254246
chr3	172190	183454	0.0224609	0.016424
chr1	30299714	30305428	0.0442772	0.0364018
chr4	12731494	12741094	0.0263542	0.0276042
chr3	20072028	20081384	0.0270415	0.0193459
chr5	1128785	1139488	0.0236382	0.0180323
chr5	13473196	13483591	0.0243386	0.0244348
chr2	198491	204126	0.044898	0.0440106
chr5	5593632	5603969	0.0244752	0.0217665
chr1	20605953	20613649	0.0328742	0.031315
chr1	960684	967790	0.0356037	0.0303968
chr5	19700728	19710342	0.0263158	0.021011
chr2	2893904	2903020	0.0277534	0.0233655
chr4	10650744	10658282	0.0335633	0.0236137
chr3	21406782	21412904	0.041163	0.0360993
chr3	21429922	21435648	0.0440098	0.0420887
chr1	25463376	25471189	0.0322539	0.0321259
chr5	1443638	1450879	0.0348018	0.0284491
chr1	8592536	8597123	0.0549379	0.0627861
chr5	17314326	17322231	0.0318786	0.0240354
chr1	21892142	21902086	0.0253419	0.0224256
chr2	10712807	10725106	0.0204895	0.0217091
chr1	17772627	17781106	0.0297205	0.0233518
chr1	11741006	11750788	0.0257616	0.0159477
chr5	18512127	18519972	0.0321224	0.0243467
chr1	16507723	16510784	0.0819993	0.0797125
chr1	11606854	11610968	0.0610112	0.0505591
chr1	29326515	29334220	0.0325762	0.0382868
chr1	9485889	9493632	0.0324164	0.0235051
chr1	1753130	1762909	0.0256672	0.0262808
chr1	28163828	28171113	0.0344544	0.0292382
chr3	19811977	19816666	0.0535295	0.0411602
chr5	6820881	6826981	0.0411475	0.0319672
chr2	16713460	16724718	0.0222953	0.0201634
chr5	7865742	7871384	0.0444878	0.0443105
chr3	21242136	21252159	0.0250424	0.0235458
chr5	4109171	4122489	0.0188467	0.0183211
chr5	22031038	22039052	0.0313202	0.028575
chr4	10632619	10640036	0.0338412	0.0334367
chr5	2919827	2928480	0.0290073	0.0255403
chr3	18513266	18517131	0.0649418	0.0382924
chr5	2532581	2541421	0.0283937	0.0257919
chr5	20238293	20247398	0.0274574	0.0230643
chr4	11534404	11543405	0.0277747	0.0304411
chr2	13599431	13610104	0.0234236	0.0186452
chr4	12877667	12884805	0.0350238	0.0297002
chr4	6115699	6124304	0.0290529	0.0228937
chr1	5380032	5386380	0.0393825	0.0337114
chr1	10737683	10748563	0.0229779	0.0225184
chr5	25957025	25961663	0.0539025	0.0461406
chr5	24656097	24662241	0.0406901	0.0424805
chr3	4145399	4155895	0.0238186	0.0196265
chr5	21195602	21203664	0.0310097	0.0234433
chr3	5934880	5947540	0.0197472	0.0183254
chr2	10208421	10215042	0.0377586	0.0300559
chr2	305251	310267	0.0498405	0.0364833
chr1	28642038	28647721	0.0438149	0.0346648
chr1	22175934	22182740	0.0365854	0.0345284
chr3	16089460	16097477	0.031059	0.0263191
chr2	17733302	17740167	0.0362709	0.0342316
chr1	7556140	7566914	0.0231112	0.0202339
chr5	16944165	16954353	0.0244405	0.0268944
chr1	25733060	25739134	0.0409944	0.041159
chr4	14991396	14999649	0.0301708	0.0231431
chr5	6008812	6015864	0.0353091	0.0241066
chr4	199874	212309	0.0200241	0.0207479
chr1	1324099	1332169	0.0307311	0.028005
chr1	29451555	29458373	0.0363743	0.0268407
chr5	25880033	25887728	0.0322287	0.0330084
chr5	1701640	1707948	0.0393152	0.0363031
chr5	18794737	18801122	0.038841	0.0317933
chr3	4296282	4304634	0.0296935	0.0222701
chr5	472868	483942	0.0223948	0.022756
chr2	13559370	13571469	0.0204976	0.0185139
chr3	7683356	7689616	0.0396166	0.0309904
chr5	161522	172302	0.0230056	0.0230983
chr3	6624377	6633164	0.0282235	0.0253784
chr2	19555326	19560485	0.0480713	0.04497
chr2	8277789	8287561	0.0253786	0.0204666
chr4	7200522	7210692	0.0243854	0.0256637
chr5	7242002	7250170	0.0303624	0.0304848
chr1	19179744	19187532	0.0318439	0.0249101
chr4	14737326	14741742	0.055933	0.0484601
chr1	30226485	30236087	0.0257238	0.0239533
chr3	21809238	21818699	0.0261072	0.0264243
chr1	9707861	9715366	0.0329114	0.0298468
chr5	16864770	16871887	0.0347056	0.0266966
chr1	12003854	12009852	0.0411804	0.0320107
chr1	1511896	1519900	0.0308596	0.0254873
chr1	21166565	21174632	0.0306186	0.0290071
chr1	17901632	17907873	0.039577	0.0414998
chr3	2678435	2687296	0.027875	0.0238122
chr4	743804	749554	0.0429565	0.0349565
chr1	12176673	12180628	0.0624526	0.0493047
chr1	7141972	7147540	0.0443606	0.0457974
chr1	19226074	19233359	0.0339053	0.0362388
chr1	6436474	6445076	0.0287143	0.0265055
chr3	22523475	22531306	0.0314136	0.0311582
chr5	5449620	5455577	0.041296	0.0411281
chr3	6854688	6864547	0.0249518	0.029009
chr1	20747639	20754079	0.0381988	0.0276398
chr1	30259818	30268125	0.0296136	0.0299747
chr1	6243298	6248830	0.0444685	0.0430224
chr1	25509887	25515601	0.0430522	0.0372769
chr3	5709889	5720192	0.0238765	0.0258177
chr3	7481106	7489935	0.0278627	0.0242383
chr4	17997896	18004757	0.0358548	0.0342516
chr1	21547140	21554266	0.0345215	0.0275049
chr3	22963534	22972384	0.0277966	0.0242938
chr1	25311660	25318495	0.0359912	0.0241405
chr1	1142436	1148091	0.0435013	0.026702
chr1	22979934	22985422	0.0448251	0.0380831
chr5	14735779	14740490	0.0522182	0.0585863
chr5	23210952	23219041	0.0304117	0.0238596
chr5	4858127	4867034	0.0276187	0.0270574
chr5	4026974	4035682	0.028135	0.0241158
chr5	1798490	1805492	0.03499	0.0261354
chr4	1515030	1521563	0.0375019	0.0353589
chr4	16880336	16888083	0.0316251	0.0231057
chr2	8741885	8753315	0.0214348	0.0209099
chr4	16303215	16309801	0.0372001	0.0315821
chr3	2133773	2138641	0.0503287	0.0425226
chr2	17176539	17189836	0.0184252	0.0145898
chr5	5113761	5122841	0.0269824	0.0211454
chr2	14794715	14804971	0.023791	0.0226209
chr1	24968937	24974320	0.0453279	0.0276797
chr1	7300599	7311271	0.0228636	0.0198651
chr2	18024247	18032255	0.0304695	0.0260989
chr3	4891410	4903880	0.019567	0.0204491
chr5	24172259	24184641	0.019706	0.01801
chr2	11562933	11568504	0.0437982	0.0342847
chr2	13986669	13991994	0.0458216	0.0334272
chr5	1842828	1854051	0.0217411	0.0157712
chr5	9631703	9636174	0.0545739	0.0601655
chr3	5807666	5813780	0.0397448	0.0335296
chr1	29659088	29666078	0.0347639	0.0277539
chr2	12596018	12600299	0.0567624	0.0604999
chr4	7132896	7139510	0.0367402	0.0247959
chr4	18538511	18543122	0.0527001	0.057905
chr3	488670	495958	0.0333425	0.0263447
chr5	1154725	1159944	0.0465606	0.040046
chr5	25529055	25536889	0.0310186	0.0325504
chr2	8710579	8720115	0.0254824	0.0224413
chr5	25981254	25987435	0.039314	0.0453001
chr1	1201160	1207009	0.0415456	0.0290648
chr4	6801172	6807927	0.0359734	0.0211695
chr2	12442721	12449365	0.0365744	0.0349187
chr1	2177022	2185193	0.0297393	0.0313303
chr2	504375	511781	0.0328112	0.0326762
chr1	15972054	15977813	0.0421948	0.0369856
chr4	17607378	17616946	0.0252926	0.0210075
chr4	11624309	11632255	0.0304556	0.0302039
chr1	8082184	8090273	0.0299172	0.0320188
chr2	13661138	13667383	0.038751	0.0321857
chr2	17909523	17916009	0.0373111	0.0303731
chr4	18264735	18268829	0.0591109	0.0735222
chr2	10075366	10081323	0.0406245	0.0401209
chr3	349613	355345	0.0422191	0.0389044
chr3	3994665	4004871	0.0237115	0.0236136
chr4	298261	305612	0.0329207	0.0284315
chr2	18353186	18359679	0.0372709	0.0348067
chr1	686795	693660	0.0352513	0.027094
chr1	5230345	5237886	0.0320912	0.0274499
chr3	4584684	4592035	0.0327847	0.0307441
chr1	27267092	27274935	0.030728	0.0243529
chr2	15087762	15093415	0.0426322	0.0357332
chr1	30026569	30034907	0.0289038	0.0281842
chr1	5041240	5046556	0.0453348	0.0442062
chr4	14769395	14777247	0.0306928	0.0276363
chr4	9029486	9034648	0.0466873	0.0389384
chr5	18824100	18830624	0.0369405	0.02897
chr4	12699317	12709424	0.0238449	0.0191946
chr2	9237296	9243481	0.0389652	0.0284559
chr2	17946800	17954669	0.0306265	0.0296099
chr2	12208800	12217077	0.0291168	0.0274254
chr2	11580214	11595397	0.015873	0.0171903
chr4	15755018	15760314	0.045506	0.0347432
chr4	15478379	15486354	0.0302194	0.0205643
chr1	11422906	11427818	0.0490635	0.0417345
chr4	1273465	1279718	0.0385415	0.0303854
chr5	26368857	26377572	0.0276535	0.0289157
chr5	23229874	23237682	0.0308658	0.0281762
chr5	8632114	8641217	0.0264748	0.0213117
chr1	19174609	19181195	0.0365928	0.0280899
chr3	22826539	22835108	0.0280079	0.0218228
chr3	9351444	9358953	0.0319616	0.025303
chr1	26911726	26918732	0.0342564	0.0219812
chr1	29120226	29126204	0.0401472	0.0424891
chr3	6883711	6891441	0.0310479	0.0265201
chr5	5289696	5299169	0.0253352	0.0240684
chr3	422791	428095	0.0452489	0.030543
chr1	28150920	28157350	0.037325	0.0286159
chr4	9164201	9172064	0.0305227	0.030014
chr1	5186549	5190673	0.0581959	0.0424345
chr2	2923360	2931751	0.0286021	0.0225241
chr3	21113798	21122160	0.0287013	0.0258311
chr1	25751624	25757113	0.0437238	0.0342503
chr4	8110944	8119188	0.0291121	0.0203785
chr1	12916070	12918829	0.086988	0.0902501
chr1	19219236	19226797	0.0317418	0.0350483
chr4	14741292	14751042	0.0245128	0.0226667
chr4	1548176	1555159	0.034226	0.0316483
chr3	20090852	20105257	0.0165915	0.0152725
chr2	8636663	8642631	0.0400469	0.0291555
chr3	20147208	20158199	0.0217451	0.0226549
chr3	4194770	4202734	0.03001	0.0232295
chr2	6809395	6813941	0.0525737	0.0439947
chr1	19162843	19171449	0.0277713	0.0221938
chr5	1529132	1536558	0.0320496	0.0184487
chr2	13007856	13012066	0.0565321	0.0501188
chr3	7167054	7174617	0.031469	0.0367579
chr1	8016281	8022930	0.0357949	0.0240638
chr1	3207712	3214468	0.0352279	0.0291593
chr1	3289311	3297198	0.0301762	0.0310638
chr4	2958094	2964744	0.0357895	0.0231579
chr5	19396041	19403061	0.0339031	0.0292023
chr2	11920350	11925748	0.0440904	0.0305669
chr3	21685741	21694928	0.0259062	0.0265593
chr1	28069295	28075177	0.0404624	0.033662
chr1	25343440	25349406	0.0398927	0.0306738
chr2	16348968	16357097	0.0292779	0.0237422
chr1	12179483	12185528	0.0393714	0.0311001
chr3	22133951	22139546	0.042538	0.0334227
chr4	2745114	2754014	0.0267416	0.0288764
chr2	17346304	17356103	0.0242882	0.0212267
chr1	30021260	30028634	0.03214	0.0264443
chr4	12319152	12325604	0.0367328	0.0393676
chr2	16699490	16703336	0.0616225	0.0665627
chr2	7421336	7428119	0.0349403	0.0250627
chr4	7461532	7468870	0.0322976	0.0294358
chr2	8630959	8638300	0.0322844	0.0322844
chr1	2855162	2862170	0.0338185	0.0278253
chr1	5397926	5403733	0.0408128	0.0327191
chr1	2369020	2375607	0.03598	0.0267193
chr2	11177064	11184278	0.0328528	0.0281397
chr3	17673287	17682730	0.0249921	0.0288044
chr3	4564370	4572355	0.0295554	0.0304321
chr1	29787466	29795251	0.0303147	0.0228645
chr2	16032292	16039972	0.0307292	0.0329427
chr1	20786074	20792208	0.0384741	0.0370068
chr3	6193509	6201424	0.0298168	0.0245104
chr4	6396271	6405672	0.0251037	0.0298904
chr5	5322133	5332694	0.0223464	0.0200739
chr5	4581629	4588653	0.0335991	0.0276196
chr2	17136037	17140700	0.0506112	0.0416041
chr1	1108395	1115155	0.0349112	0.0319527
chr3	22204931	22210156	0.0451675	0.0405742
chr1	11398607	11407809	0.0256466	0.0229298
chr1	22935049	22940024	0.0474372	0.0289447
chr3	3324074	3332282	0.0287524	0.0268031
chr1	12979689	12985740	0.0390018	0.0312345
chr1	730554	739306	0.0269653	0.0173675
chr2	6757430	6764501	0.0333758	0.0342243
chr5	19873925	19884297	0.0227536	0.0268029
chr5	2734911	2744065	0.0256718	0.0285121
chr3	4509965	4517478	0.0312791	0.0271529
chr3	16747092	16754843	0.0303187	0.0273513
chr1	5844675	5851934	0.0323736	0.0305827
chr4	4796841	4800795	0.0594335	0.0703085
chr1	14157452	14162938	0.0428363	0.0473934
chr4	12760233	12764900	0.0503535	0.0325691
chr2	9362109	9370461	0.028137	0.0240661
chr3	1590115	1594047	0.059766	0.0473042
chr3	22725708	22733152	0.031569	0.0335841
chr1	24545682	24552144	0.0363665	0.0312597
chr3	7456433	7464644	0.0286201	0.0252101
chr4	800032	809087	0.0259525	0.0289343
chr2	18964068	18968271	0.0559124	0.0418749
chr3	5919338	5928037	0.0270146	0.0197724
chr2	3046252	3058214	0.0196455	0.0208995
chr4	15281230	15288390	0.0328212	0.0276536
chr4	8686354	8695733	0.025056	0.0217507
chr4	14943129	14949605	0.0362878	0.0226992
chr2	9470219	9477646	0.0316413	0.0259863
chr3	18098712	18103941	0.0449417	0.0441767
chr5	26455142	26460654	0.0426343	0.0382801
chr3	10869005	10878578	0.0244437	0.023817
chr3	1241929	1247211	0.0443014	0.0302916
chr1	7993166	8003989	0.0216206	0.0229142
chr1	29729642	29735444	0.0403309	0.0337815
chr2	16094235	16102221	0.0293013	0.0266717
chr4	13556974	13569439	0.0187726	0.0213398
chr4	15527425	15534279	0.0341406	0.0293259
chr3	2002393	2007727	0.0438695	0.0371204
chr1	563018	568771	0.0406744	0.0410221
chr4	16954415	16961407	0.0334668	0.027603
chr4	13677417	13681946	0.051667	0.0355487
chr2	13976881	13984609	0.0302795	0.0256211
chr3	17593060	17600083	0.0333191	0.0264844
chr2	8388610	8398939	0.0226547	0.0243005
chr4	11619889	11625459	0.0418312	0.0359066
chr3	19647711	19653515	0.0401447	0.0289456
chr5	15055188	15061866	0.0348907	0.0353399
chr1	3927115	3932701	0.0417114	0.0429646
chr3	4064042	4075194	0.0208931	0.0199964
chr1	18826706	18835861	0.0254506	0.0208629
chr2	19491867	19499189	0.0318219	0.0241737
chr3	19250287	19256922	0.0351168	0.0360211
chr4	15430350	15439678	0.0249786	0.0156518
chr5	4203085	4207475	0.0530752	0.0296128
chr2	16895907	16902670	0.0344522	0.0295727
chr4	8670349	8680176	0.0237102	0.019131
chr1	24361045	24367466	0.0362872	0.0364429
chr4	2488364	2496863	0.027415	0.0260031
chr3	22584655	22591853	0.0322312	0.030564
chr3	1316245	1322294	0.0383534	0.0233096
chr2	14374086	14378398	0.0538033	0.0347866
chr1	8060751	8068790	0.0288593	0.026869
chr2	16042948	16047015	0.0570445	0.0494222
chr5	18730371	18737815	0.031166	0.0270016
chr1	17122785	17130223	0.0311912	0.0299812
chr2	13692094	13698206	0.0379581	0.0258508
chr1	22541402	22546661	0.0441149	0.0401217
chr2	7352773	7362256	0.0244648	0.0239376
chr1	15602568	15608966	0.0362613	0.0293842
chr4	16934988	16941372	0.0363409	0.0202068
chr5	3494195	3501945	0.0299355	0.0243871
chr4	6312914	6321094	0.0283619	0.0204156
chr1	16615988	16623049	0.0328565	0.034556
chr3	6500668	6509553	0.0261114	0.0245357
chr5	26160624	26170191	0.02425	0.0190237
chr2	19573666	19581615	0.0291861	0.0304441
chr4	15262016	15268891	0.0337455	0.0280727
chr5	2318994	2326535	0.0307652	0.0267869
chr2	9413557	9419711	0.0376991	0.0276243
chr1	7604620	7610223	0.0414064	0.0335535
chr4	7114681	7122919	0.0280408	0.0285263
chr1	29102608	29112956	0.0223232	0.0185543
chr4	13796616	13804082	0.0309403	0.0257166
chr5	6191327	6196753	0.0425728	0.0422042
chr1	20220029	20227055	0.0328779	0.0296043
chr3	6190461	6195452	0.0462833	0.0332599
chr3	5777876	5780363	0.092883	0.115802
chr5	24713076	24722970	0.0233475	0.106327
chr3	18999677	19007807	0.0284133	0.0212792
chr2	18676311	18682889	0.0351171	0.0335968
chr5	14028574	14036493	0.0291703	0.0257608
chr5	5514707	5523261	0.0270049	0.0238485
chr2	14085584	14098285	0.0181875	0.0200772
chr1	27577421	27583685	0.0368774	0.0265006
chr3	3353406	3358754	0.0431937	0.038893
chr4	10831214	10836702	0.0420918	0.0287901
chr4	5635479	5641952	0.0355322	0.0372316
chr1	29190720	29197290	0.0350076	0.0214612
chr1	22399857	22408824	0.0256496	0.0180662
chr1	5030943	5037610	0.0344983	0.0217489
chr1	22577951	22581781	0.0600522	0.0597911
chr2	11004775	11010861	0.0377917	0.0372987
chr1	1748478	1755036	0.0350717	0.0271424
chr4	13892915	13901630	0.0263913	0.0212278
chr5	19070824	19080453	0.0238862	0.0208744
chr1	18568686	18580182	0.020007	0.0175713
chr3	20113488	20119745	0.0367588	0.0262106
chr4	15489566	15494436	0.0472279	0.0340862
chr3	11010262	11014451	0.0549057	0.0350919
chr3	20234506	20245046	0.0218216	0.0224858
chr3	3819352	3826765	0.0310266	0.0280588
chr1	7184288	7193841	0.0240762	0.0211452
chr1	4249945	4258392	0.0272286	0.022138
chr2	9688295	9693154	0.0473348	0.0386911
chr2	11898160	11905062	0.0333237	0.024051
chr3	22849811	22858016	0.0279098	0.022791
chr5	14843334	14846685	0.0683378	0.0477469
chr5	4756856	4763666	0.033627	0.030837
chr1	3295516	3301516	0.0381667	0.0328333
chr2	16727193	16732736	0.0413134	0.0292261
chr4	335804	346785	0.0208542	0.0201257
chr1	5171232	5177479	0.0366576	0.0248119
chr1	5182258	5188106	0.0391587	0.0256498
chr3	5730519	5738854	0.0274745	0.0268746
chr1	20349109	20357916	0.026002	0.0211196
chr1	3670756	3677133	0.0359103	0.0280696
chr1	17920900	17929954	0.0252927	0.0277226
chr3	18379417	18388239	0.0259578	0.0217638
chr1	28313458	28319375	0.038702	0.0300828
chr2	10247851	10255641	0.0293967	0.0229782
chr4	16028209	16039324	0.0206028	0.0177238
chr3	3859251	3864250	0.0458092	0.0492098
chr1	7208298	7215993	0.0297596	0.0217024
chr1	27408196	27414851	0.0344102	0.0268971
chr1	8672914	8677408	0.0509568	0.0732087
chr5	2719626	2728167	0.0266948	0.0238848
chr3	20623020	20630295	0.0313402	0.0247423
chr5	262511	266633	0.055313	0.0439107
chr2	15743670	15751135	0.0305425	0.0285332
chr1	24996223	25003239	0.0324971	0.0252281
chr4	13183114	13190435	0.0311433	0.0293676
chr5	10319114	10328374	0.024622	0.02473
chr3	6265946	6268648	0.0843819	0.0773501
chr5	23419184	23425117	0.0384291	0.0259565
chr4	381663	387850	0.0368515	0.041862
chr1	21007057	21015095	0.0283653	0.0233889
chr4	17899570	17903282	0.0614224	0.0563039
chr4	2287616	2293965	0.0359112	0.0297685
chr3	1928946	1935073	0.0372123	0.0279093
chr3	19303886	19310651	0.0335551	0.0264597
chr3	10795695	10804453	0.0259192	0.0188399
chr2	10561688	10566296	0.0492622	0.0449219
chr5	5466228	5474592	0.0271401	0.0192492
chr5	21559601	21563709	0.055258	0.0593963
chr1	18706924	18717118	0.022268	0.0211889
chr1	9641486	9648620	0.0318195	0.0246706
chr4	9170280	9174667	0.0517438	0.0512879
chr4	326025	334477	0.0268575	0.0268575
chr5	5915862	5924494	0.0262975	0.0269926
chr3	15344315	15346679	0.0960237	0.0736041
chr3	18323705	18330350	0.034161	0.0197141
chr1	20102756	20107077	0.0525341	0.0319371
chr4	10579893	10586861	0.0325775	0.027124
chr1	3337185	3342628	0.0417049	0.0338049
chr5	6289358	6296815	0.0304412	0.0321845
chr3	8466398	8474627	0.0275854	0.0250334
chr3	22620912	22626808	0.0385007	0.0256106
chr3	2244164	2251796	0.0296122	0.0267296
chr4	16405941	16411785	0.0386721	0.0270363
chr2	12971682	12976542	0.0465021	0.045679
chr2	14257509	14261904	0.0514221	0.0320819
chr3	4270212	4275487	0.0428436	0.0318483
chr3	4740287	4745263	0.045418	0.0418006
chr3	1145568	1154650	0.0248844	0.0165162
chr3	21192680	21196790	0.0549878	0.0413625
chr4	16159824	16167994	0.0276622	0.0281518
chr1	2695381	2702022	0.034031	0.0356874
chr3	5971580	5977211	0.040135	0.040135
chr1	1196956	1202579	0.0401921	0.0264983
chr4	1236671	1245822	0.0246968	0.0243689
chr2	1734963	1741568	0.0342165	0.0211961
chr5	24877507	24885852	0.0270821	0.022169
chr4	12922682	12930274	0.0297682	0.0239726
chr1	29670413	29678537	0.0276957	0.0242491
chr1	4860168	4865094	0.045676	0.0332927
chr5	5453654	5460647	0.032175	0.019591
chr4	11239730	11246049	0.0356069	0.0313341
chr5	795361	800810	0.041292	0.0311984
chr1	2457184	2461817	0.0485646	0.0325923
chr5	17781428	17791234	0.0229451	0.0232511
chr2	13614748	13622896	0.0276141	0.0300687
chr5	14246479	14254434	0.0282841	0.0333124
chr5	6104283	6110501	0.0361853	0.0332904
chr2	18053392	18059924	0.0344458	0.0303123
chr2	13519325	13524918	0.0402289	0.0393349
chr2	15306907	15315807	0.0252809	0.0247191
chr2	17885101	17890087	0.0451264	0.0433213
chr1	6186465	6192708	0.0360404	0.0248278
chr2	12093621	12100644	0.0320376	0.0250605
chr1	28222836	28230082	0.0310516	0.0310516
chr3	21352497	21364201	0.0192242	0.0189679
chr1	3405956	3413874	0.0284163	0.0202071
chr3	18254960	18261998	0.0319693	0.0254334
chr2	9773749	9779561	0.038713	0.0376807
chr2	2326253	2330873	0.0487013	0.0363636
chr2	19276884	19282811	0.0379619	0.0188966
chr1	19294820	19300169	0.0420639	0.0327164
chr4	2716977	2721308	0.0519511	0.0584161
chr4	16419416	16424986	0.0402154	0.0294434
chr1	3255189	3262741	0.029661	0.0317797
chr5	8237428	8244443	0.0319316	0.0253742
chr1	29353944	29360032	0.0367937	0.03318
chr4	13153708	13160382	0.0335631	0.0203776
chr4	12661561	12668262	0.0334278	0.0256678
chr3	6266875	6269586	0.0826263	0.0837329
chr5	23438498	23444815	0.0354599	0.0315023
chr4	18214542	18218616	0.0549828	0.0513009
chr1	403600	409619	0.0372155	0.0259179
chr3	1400171	1409302	0.0245318	0.0212463
chr5	26100818	26105614	0.0467056	0.0389908
chr1	6109107	6117617	0.026322	0.0197415
chr1	24471873	24477891	0.0372217	0.0468594
chr5	16160449	16166453	0.0373085	0.0273151
chr5	1270505	1279102	0.0260556	0.0300105
chr3	10244112	10254308	0.0219694	0.0204982
chr5	18682319	18689822	0.0298547	0.0250566
chr5	6778841	6783501	0.0480687	0.0362661
chr4	12042869	12046840	0.056409	0.0430622
chr2	16201942	16211428	0.0235083	0.0200295
chr1	1898951	1905897	0.0321048	0.0259142
chr3	5410278	5419632	0.0238401	0.0214881
chr1	10935765	10943292	0.0296267	0.030291
chr4	15547840	15556105	0.0269812	0.0221416
chr2	5635884	5644066	0.0272549	0.0290882
chr5	7997197	8003848	0.0335288	0.0315742
chr5	6880332	6886093	0.0387086	0.0329804
chr4	7348187	7354135	0.0374916	0.029926
chr1	18794210	18803370	0.024345	0.0179039
chr3	21268149	21277017	0.0251466	0.02447
chr5	16668981	16676166	0.0310369	0.022547
chr2	13952665	13958748	0.0366595	0.0295907
chr1	22768364	22773426	0.0440537	0.0347689
chr2	16390924	16400812	0.0225526	0.0203277
chr1	20469678	20476193	0.0342287	0.0282425
chr4	5722651	5728268	0.0397009	0.0386327
chr5	23217086	23222089	0.0445733	0.0289826
chr1	11796330	11802359	0.0369879	0.0260408
chr5	23153965	23162826	0.0251665	0.0194109
chr1	28570119	28576036	0.037688	0.0245057
chr1	806361	814216	0.0282623	0.0254615
chr4	7128123	7134385	0.0354519	0.0295433
chr4	16497391	16503174	0.0383884	0.0311257
chr5	9507718	9516565	0.0250933	0.024302
chr5	6530529	6539557	0.0245902	0.0245902
chr5	19421203	19426872	0.0391603	0.0292821
chr2	7476845	7482690	0.0379812	0.0292558
chr1	19843450	19848856	0.0410655	0.0397706
chr5	5099916	5112105	0.0182131	0.0184593
chr1	18379804	18387146	0.030237	0.0275129
chr5	2682782	2688416	0.0394036	0.0411786
chr5	17359287	17364880	0.0396925	0.0314679
chr2	8505130	8511081	0.0373047	0.0252058
chr3	21311498	21321481	0.0222378	0.0166283
chr3	653779	659637	0.0378969	0.0290201
chr3	22260648	22269496	0.0250904	0.0202306
chr1	2941538	2946976	0.0408238	0.0349393
chr1	2945030	2950159	0.0432833	0.0269058
chr5	22429105	22436134	0.0315834	0.0321525
chr1	13345878	13355225	0.0237509	0.0253557
chr3	8566572	8575209	0.0257034	0.0261665
chr5	9655949	9663663	0.0287788	0.0296863
chr2	10846375	10851797	0.0409443	0.0341203
chr1	9032016	9040099	0.0274651	0.0220215
chr3	6969683	6977691	0.0275974	0.0262238
chr3	3172299	3180786	0.0260398	0.0247437
chr5	3335003	3340384	0.0410704	0.0462739
chr3	2021433	2034912	0.0163959	0.0169152
chr2	794515	800591	0.0363726	0.0273206
chr4	1561203	1565204	0.0552362	0.0469883
chr3	14296931	14300337	0.0648855	0.0549031
chr1	18838047	18845577	0.0293493	0.023506
chr2	14517344	14523622	0.0352023	0.0393437
chr1	7580008	7589153	0.0241662	0.0217605
chr3	21679027	21684280	0.0420712	0.0415001
chr5	4121400	4130005	0.0256827	0.0244044
chr4	13660201	13664371	0.0529976	0.0405276
chr4	17175342	17182466	0.0310219	0.0269512
chr3	2872412	2879591	0.0307842	0.0171333
chr4	7652594	7657594	0.0442	0.0358
chr1	3332504	3339188	0.033064	0.0305206
chr5	17609744	17617907	0.0270734	0.0247458
chr2	13489794	13496267	0.0341418	0.0339873
chr4	17669481	17673353	0.0568182	0.0333161
chr3	19375138	19384369	0.0238327	0.0214495
chr2	10678524	10683054	0.0485651	0.0362031
chr1	1349080	1356466	0.0297861	0.0319523
chr5	20165891	20170923	0.0437202	0.0353736
chr3	1275668	1282170	0.0338357	0.0395263
chr5	26841114	26846294	0.042471	0.034749
chr5	21527950	21534159	0.0354324	0.0368819
chr1	7492213	7497741	0.0397974	0.0343705
chr5	17748057	17753849	0.0379834	0.0372928
chr1	5060694	5066303	0.0392227	0.0351221
chr1	29316767	29324352	0.0290046	0.0264997
chr2	7381805	7388976	0.0306791	0.0305397
chr4	12678200	12685976	0.0282922	0.0282922
chr3	19430095	19435450	0.0410831	0.0338002
chr2	13320833	13328496	0.0287094	0.023098
chr3	4013047	4018869	0.0377877	0.0285125
chr3	18128452	18132592	0.0531401	0.0422705
chr4	6642189	6646530	0.0506796	0.0460723
chr1	4761479	4767852	0.0345206	0.0230661
chr5	24738026	24742401	0.0502857	0.0797714
chr1	18233679	18238543	0.0452303	0.042352
chr1	5743484	5756468	0.0169439	0.0200246
chr4	13693689	13702119	0.0260973	0.0223013
chr5	8391059	8396302	0.0419607	0.0307076
chr1	28228026	28234134	0.0360183	0.0320891
chr1	1552568	1558848	0.0350318	0.0308917
chr1	9867257	9873278	0.0365388	0.0385318
chr1	9177212	9182967	0.0382276	0.024848
chr1	25018105	25023704	0.0392927	0.0271477
chr4	15943199	15948072	0.0451467	0.0352965
chr2	9844410	9850379	0.0368571	0.0321662
chr3	8500556	8510649	0.0217973	0.0223918
chr3	16282833	16292128	0.0236686	0.0194728
chr2	8312671	8319596	0.031769	0.0232491
chr2	9578647	9584901	0.0351775	0.0335785
chr1	8664874	8673651	0.0250655	0.0187991
chr5	15918241	15928549	0.0212456	0.0166861
chr3	7255656	7260854	0.0421316	0.039823
chr5	16092035	16098245	0.0352657	0.0302738
chr5	9552300	9558594	0.034795	0.0360661
chr1	5945448	5952561	0.0307887	0.0331787
chr1	5976323	5982521	0.035334	0.0319458
chr2	9113032	9120977	0.0275645	0.0265576
chr1	18657508	18663052	0.0395022	0.041847
chr3	11288495	11295774	0.0300866	0.0299492
chr4	14795695	14801961	0.0349505	0.0347909
chr4	16959558	16969128	0.022884	0.0251829
chr5	19091858	19099772	0.0276725	0.0231236
chr4	14250135	14255946	0.0376871	0.0239202
chr5	14061676	14067323	0.0387817	0.0258544
chr2	18431686	18438221	0.0335119	0.02785
chr1	3658204	3665264	0.0310198	0.03017
chr1	6092185	6099443	0.0301736	0.0333425
chr1	27589810	27596752	0.0315471	0.0273696
chr2	5976272	5982899	0.0330466	0.0247472
chr2	8403764	8410081	0.0346684	0.0248536
chr5	25685193	25693339	0.0268844	0.0256568
chr5	8436024	8440104	0.0536765	0.0414216
chr1	27723991	27731031	0.031108	0.025
chr3	8728354	8735624	0.0299862	0.0236589
chr5	10861016	10865946	0.0442191	0.0407708
chr2	10565836	10569145	0.0658809	0.0528861
chr3	16511170	16518781	0.0286428	0.0304822
chr5	23675455	23679002	0.0614604	0.0614604
chr1	2475953	2484196	0.0264467	0.0259614
chr5	18818933	18825782	0.0318295	0.0235071
chr4	12634061	12643808	0.0223659	0.0190828
chr3	1785279	1792887	0.028654	0.0228707
chr2	13523048	13529712	0.0327131	0.0319628
chr5	25347903	25354039	0.035528	0.0316167
chr2	8676960	8683175	0.0350764	0.0374899
chr1	19839368	19844499	0.0424868	0.0339115
chr3	18985026	18993074	0.0270875	0.0196322
chr4	852922	858401	0.0397883	0.0344953
chr5	888385	895205	0.0319648	0.023607
chr5	16871044	16879383	0.0261422	0.0237439
chr2	15298067	15302026	0.0550644	0.0436979
chr1	2015306	2025749	0.0208752	0.0225989
chr1	3615610	3624806	0.023706	0.0253371
chr1	2648459	2658120	0.022565	0.0245316
chr3	10314010	10319154	0.0423795	0.0252722
chr2	16577824	16583436	0.0388453	0.0343906
chr5	26342728	26347123	0.0496018	0.0455063
chr4	9935861	9940493	0.0470639	0.044905
chr1	24694637	24699914	0.0413114	0.0265302
chr1	3179926	3185224	0.0411476	0.179879
chr3	18077452	18088414	0.0198869	0.0189746
chr5	25622952	25629559	0.0329953	0.0261843
chr2	17331050	17338492	0.0292932	0.0313088
chr2	11698548	11705303	0.0322724	0.0263509
chr3	6957509	6962684	0.0419324	0.0409662
chr5	1504041	1508224	0.0518766	0.049486
chr5	4359366	4367501	0.0266749	0.0256915
chr1	25933997	25941996	0.0271284	0.0262533
chr5	25815918	25822567	0.0326365	0.0270717
chr3	10094015	10103423	0.0230655	0.0169005
chr4	10381856	10389539	0.0282442	0.0252506
chr4	11461969	11469679	0.0281453	0.0191958
chr3	2010993	2016831	0.0371703	0.0357999
chr5	9188425	9195758	0.0295923	0.0271376
chr4	14707624	14712685	0.0428769	0.0333926
chr1	194645	199787	0.0422015	0.0445352
chr5	22785496	22793306	0.0277849	0.0248399
chr5	6130130	6134982	0.0447238	0.0379225
chr1	9667508	9672657	0.0421441	0.0260245
chr3	4018031	4025357	0.0296205	0.028665
chr5	25553416	25560499	0.0306367	0.0319074
chr3	6555197	6559648	0.0487531	0.0388677
chr2	18921533	18933055	0.0188335	0.0183996
chr5	12590683	12593904	0.0673704	0.0925179
chr1	26053275	26059383	0.0355272	0.0304519
chr5	26663842	26668809	0.0436883	0.0360378
chr5	7435905	7444463	0.0253564	0.0268754
chr3	17557793	17562259	0.0485893	0.059785
chr1	4232717	4239795	0.0306584	0.0261373
chr1	6354695	6361344	0.0326365	0.0348925
chr3	23390628	23399454	0.0245864	0.0232268
chr2	19282456	19287400	0.0438916	0.0240696
chr1	19256403	19262794	0.033954	0.0297293
chr1	23649840	23656453	0.0328142	0.0214729
chr3	17289873	17299222	0.023211	0.0242807
chr5	14841430	14845308	0.0556988	0.0458999
chr4	15830163	15842656	0.0172897	0.0173697
chr1	28694760	28699852	0.0424195	0.035546
chr5	265278	271646	0.0339196	0.0298367
chr5	6592642	6598916	0.0344278	0.024227
chr3	1735307	1739749	0.0486267	0.045475
chr5	5310141	5316834	0.0322725	0.0255491
chr1	5106416	5112746	0.0341232	0.0339652
chr1	9777851	9783907	0.0356671	0.0280713
chr3	21210014	21217836	0.0276144	0.0216057
chr4	16568368	16574955	0.0327919	0.031881
chr5	4507406	4515666	0.0261501	0.0237288
chr4	16388428	16393842	0.0398966	0.0291836
chr4	8361117	8367760	0.0325154	0.0209243
chr2	17075311	17083528	0.026287	0.0251917
chr1	6134751	6139500	0.0454833	0.0393767
chr2	15277517	15281726	0.0513186	0.0420527
chr1	1260762	1273588	0.0168408	0.0123187
chr1	2321543	2327570	0.0358387	0.0180853
chr4	15417947	15425311	0.0293319	0.0249864
chr4	17540771	17547546	0.0318819	0.0343911
chr1	27583364	27589978	0.032658	0.0187481
chr1	9557562	9563485	0.036468	0.0329225
chr2	14121806	14126526	0.0457627	0.0351695
chr5	2399313	2404896	0.0386889	0.0318825
chr4	5243865	5249394	0.0390667	0.0370772
chr3	18421542	18426758	0.041411	0.0331672
chr3	5519880	5526150	0.0344498	0.0274322
chr1	21922986	21930437	0.0289894	0.0245605
chr5	6755633	6760800	0.0418038	0.0303851
chr1	11797119	11802407	0.0408472	0.0274206
chr1	19236219	19242965	0.032019	0.026386
chr3	9655680	9660945	0.0410256	0.0309592
chr5	20714453	20721681	0.0298838	0.0300221
chr5	24307255	24313784	0.03293	0.0332363
chr1	27257747	27261521	0.0569687	0.0506094
chr4	11277403	11284885	0.0287356	0.0259289
chr2	15971876	15978180	0.0341053	0.0390228
chr4	12612076	12617238	0.0416505	0.0370012
chr3	6127506	6134386	0.03125	0.0280523
chr5	7784743	7793991	0.0232483	0.0219507
chr5	14533585	14541441	0.0273676	0.0260947
chr4	7944683	7949443	0.0451681	0.0512605
chr4	9335696	9341869	0.0348291	0.0207355
chr2	13739878	13747286	0.0290227	0.0218683
chr2	6916514	6921319	0.0447451	0.0368366
chr2	14577444	14582856	0.0397265	0.0314117
chr5	3288925	3298434	0.0226102	0.0210327
chr1	25150211	25157389	0.0299526	0.0332962
chr1	18366590	18376494	0.0217084	0.0255452
chr5	18276080	18282909	0.0314834	0.030019
chr1	2566420	2574448	0.0267813	0.0219233
chr1	4152641	4158653	0.0357618	0.0367598
chr3	20160942	20168326	0.029117	0.031961
chr3	8640181	8645449	0.0408125	0.0339787
chr5	4291704	4297725	0.0357084	0.0328849
chr2	16509273	16518200	0.0240842	0.0153467
chr3	2468783	2474095	0.0404744	0.0272967
chr3	3630887	3639100	0.026178	0.0200901
chr2	13262520	13267565	0.0426165	0.0384539
chr2	9540128	9546038	0.036379	0.0343486
chr5	9818256	9824250	0.0357024	0.0271939
chr3	43045	46809	0.0568544	0.0379915
chr3	21741071	21747324	0.0342236	0.0220694
chr2	14871265	14880739	0.0225881	0.0219548
chr1	17164125	17168924	0.0445926	0.0222963
chr3	561030	565870	0.0442149	0.0264463
chr1	22533663	22541933	0.0258767	0.0276904
chr4	14065731	14073582	0.0272577	0.0225449
chr2	18030268	18036182	0.0361853	0.0346635
chr5	6858212	6870307	0.0176933	0.0192642
chr5	19286369	19292103	0.0373212	0.0341821
chr4	18268150	18271800	0.0586301	0.0769863
chr4	18497202	18502682	0.0390511	0.024635
chr2	7608236	7617342	0.023501	0.0248188
chr5	7093649	7098145	0.0475979	0.0378114
chr5	20473457	20480478	0.03048	0.0227888
chr1	23353685	23363589	0.0216074	0.0221123
chr3	5001271	5006877	0.0381734	0.0326436
chr5	4233156	4242934	0.0218859	0.0236245
chr2	16597072	16604319	0.0295295	0.0320132
chr4	12279413	12287486	0.0265081	0.0225443
chr3	18261290	18267021	0.0373408	0.0279183
chr5	3753091	3759342	0.0342345	0.0422332
chr5	7121800	7129412	0.0281135	0.021939
chr5	17839424	17844806	0.0397622	0.0401338
chr1	6324536	6331179	0.0322144	0.0323649
chr1	27896040	27903025	0.0306371	0.0227631
chr2	384171	388478	0.0496866	0.0299512
chr4	12022824	12029004	0.0346278	0.037055
chr1	10859619	10866074	0.0331526	0.0216886
chr4	13380687	13389362	0.0246686	0.0201729
chr3	3145129	3155815	0.0199326	0.0189968
chr1	1867989	1874730	0.0315977	0.0375315
chr2	12599914	12603556	0.0584843	0.0661724
chr1	18634955	18639449	0.0473965	0.0320427
chr5	18790575	18796908	0.0336333	0.027633
chr4	11504823	11510907	0.0350099	0.028764
chr4	11554039	11561771	0.0275479	0.0278065
chr5	3411654	3419553	0.0269654	0.0215217
chr4	316564	321935	0.0396574	0.020108
chr1	25197182	25204126	0.030674	0.0285138
chr5	7096868	7104206	0.029027	0.0283456
chr5	25996504	26003619	0.0299368	0.0285313
chr1	6620777	6624668	0.0547417	0.0498586
chr1	6679423	6684559	0.041472	0.0338785
chr1	24475949	24481869	0.0359797	0.0445946
chr1	20966652	20972742	0.0349754	0.029064
chr2	19095413	19101373	0.0357383	0.0318792
chr1	17884633	17893632	0.0236693	0.0293366
chr1	28427671	28432339	0.0456298	0.0383462
chr1	21992220	22000632	0.025321	0.0221113
chr1	19205615	19212971	0.028956	0.0392877
chr2	1258058	1263740	0.0374868	0.0339669
chr4	2401897	2409737	0.0271684	0.0292092
chr5	4732658	4737645	0.0425105	0.0358933
chr2	16209816	16216521	0.0316182	0.0316182
chr2	14921836	14927609	0.0367227	0.02044
chr5	1927343	1931951	0.0460069	0.0434028
chr5	6525807	6531713	0.0358957	0.0267525
chr5	17065197	17072963	0.0272985	0.0301313
chr4	11859409	11867475	0.0262832	0.0297545
chr4	16255694	16259974	0.0495327	0.0420561
chr3	20032951	20039200	0.0339254	0.0284846
chr5	7892594	7901563	0.023637	0.023637
chr4	7496698	7505716	0.0235085	0.0186294
chr4	18267031	18270212	0.0666457	0.0826784
chr4	6180881	6187523	0.0319181	0.0281542
chr1	14732525	14746983	0.0146632	0.0155623
chr4	13062227	13068228	0.0353274	0.0323279
chr2	18973367	18980061	0.0316702	0.0282342
chr1	10307520	10310896	0.0627962	0.0793839
chr2	17043932	17052062	0.0260763	0.0209102
chr5	13583104	13589496	0.0331665	0.0342616
chr1	1080024	1085431	0.0392084	0.0445719
chr5	9260479	9268732	0.0256876	0.0221738
chr4	6893208	6900130	0.030627	0.0278821
chr2	16582003	16587260	0.0403272	0.0416587
chr4	8157436	8166214	0.0241513	0.0199362
chr5	3516223	3521003	0.0443515	0.0330544
chr4	14931105	14935528	0.0479313	0.0416007
chr2	9603772	9611661	0.0268729	0.0256053
chr5	24887596	24894366	0.0313146	0.0304284
chr3	1939907	1947980	0.0262604	0.0252694
chr4	13497956	13502701	0.0446786	0.0330875
chr2	9524988	9528845	0.054965	0.0334457
chr1	26795725	26801483	0.0368183	0.0343869
chr3	5803291	5809578	0.0335613	0.0248131
chr2	13024911	13031661	0.0312593	0.0271111
chr5	26812670	26817761	0.0414457	0.0430171
chr5	26823236	26829318	0.0346925	0.0228543
chr4	11257759	11266605	0.0238526	0.0201221
chr3	142880	150880	0.026375	0.028375
chr2	12795503	12800441	0.0427299	0.0396922
chr1	4373205	4379514	0.0334443	0.0299572
chr3	452329	458869	0.032263	0.0310398
chr2	17969859	17976938	0.0298065	0.0218957
chr3	1560671	1568336	0.0275277	0.0293542
chr3	18125788	18130251	0.0472776	0.0333856
chr3	8959095	8964568	0.0385529	0.0343504
chr4	16617573	16626191	0.0244836	0.0162451
chr5	3299192	3305784	0.0320085	0.0268507
chr5	8515635	8523800	0.025842	0.0187385
chr2	11337752	11341950	0.050262	0.044545
chr4	10500123	10506217	0.0346242	0.0364293
chr1	23172286	23177931	0.0373782	0.034721
chr3	9815563	9824327	0.0240758	0.0248745
chr3	9822524	9828547	0.0350324	0.0312137
chr1	22854751	22863398	0.0244015	0.0226668
chr1	28407134	28416118	0.0234862	0.0239314
chr1	7175747	7179895	0.0508679	0.0380906
chr1	22042643	22052114	0.0222785	0.0237567
chr1	22079689	22087845	0.0258705	0.026974
chr1	7629107	7637658	0.0246755	0.030055
chr3	5120303	5123562	0.0647438	0.0589138
chr1	6404607	6410532	0.0356118	0.0281857
chr1	6488233	6495634	0.0285097	0.0290501
chr3	3185038	3189540	0.0466459	0.0390937
chr1	29445861	29451515	0.0371418	0.0328971
chr3	11975837	11980646	0.0436681	0.040549
chr5	5473366	5481067	0.0272692	0.0180496
chr2	9161516	9169556	0.0261194	0.0324627
chr2	16038430	16043521	0.0412493	0.0436064
chr3	4230395	4235206	0.04365	0.0415714
chr3	531808	537414	0.0374599	0.0356761
chr2	11024345	11031808	0.0281388	0.0188932
chr1	1789216	1797715	0.0247088	0.0254148
chr5	18876090	18883462	0.0284862	0.0276723
chr5	7829318	7833843	0.0464088	0.0333702
chr4	9136789	9142772	0.0350994	0.0292495
chr4	313239	318675	0.0386313	0.0231788
chr3	6557964	6563377	0.0387955	0.0304822
chr4	16312366	16320426	0.0260546	0.0296526
chr1	22207089	22213171	0.0345281	0.0350214
chr1	27364772	27372784	0.0262107	0.0332002
chr3	343908	349847	0.0353595	0.0292979
chr1	28280195	28285168	0.042228	0.0408204
chr3	8159075	8164788	0.0367583	0.0274812
chr4	17186528	17193507	0.0300903	0.026938
chr5	1249248	1254953	0.0368098	0.0319018
chr4	1489426	1496214	0.0309369	0.0260754
chr3	1652264	1658222	0.0352467	0.0344075
chr4	17050911	17056192	0.0397652	0.0352206
chr1	28462344	28467971	0.0373201	0.0376755
chr2	13192954	13201138	0.0256598	0.0246823
chr3	17906767	17911738	0.042245	0.0275598
chr4	8516960	8521596	0.0452977	0.0291199
chr1	2755904	2760889	0.0421264	0.0385155
chr1	10891445	10895714	0.0491918	0.0243617
chr2	11649358	11655143	0.0363008	0.0286949
chr3	7873145	7879812	0.0313484	0.0290985
chr4	17681859	17688105	0.0334614	0.0299392
chr1	21430051	21437329	0.0287167	0.0294037
chr2	17428229	17437305	0.0230278	0.0184002
chr3	20929557	20933869	0.0484694	0.033859
chr1	8005064	8008465	0.0614525	0.0591003
chr2	14915690	14921482	0.0360843	0.0283149
chr2	7038682	7044354	0.0368477	0.0280324
chr1	283350	292203	0.0236078	0.0272224
chr3	21519974	21524518	0.0459947	0.0365317
chr3	10433924	10439484	0.0375899	0.0318345
chr2	7441707	7447099	0.0387611	0.0285608
chr2	9219505	9225496	0.0348857	0.0297112
chr3	8911343	8919288	0.0263059	0.0220264
chr1	2847149	2853270	0.0341447	0.0297337
chr1	2851363	2856941	0.0374686	0.0354966
chr1	10747261	10757695	0.0200307	0.0161012
chr4	16329366	16336247	0.0303735	0.0299375
chr5	16847624	16853221	0.0373414	0.0276934
chr2	11309957	11316524	0.0318258	0.0219278
chr1	1074543	1081630	0.0294906	0.0277974
chr4	15789133	15797114	0.0261872	0.022303
chr5	3923107	3931441	0.025078	0.0214783
chr2	11146581	11151754	0.0404021	0.0338295
chr4	1484049	1491228	0.0291127	0.0242374
chr1	966470	971334	0.0429688	0.0409128
chr2	950888	960236	0.0223577	0.0203252
chr3	3380628	3385664	0.0415012	0.0430898
chr2	9752631	9758600	0.0350142	0.034009
chr5	18113461	18120006	0.0319328	0.0258212
chr2	19298492	19305271	0.0308305	0.0225697
chr1	8261939	8267048	0.0409082	0.0420826
chr5	4825141	4829384	0.0492576	0.0433655
chr4	2416800	2423822	0.0297636	0.0270578
chr1	899732	904070	0.0479484	0.0290456
chr3	22556282	22562716	0.0323283	0.0258004
chr5	21336861	21344051	0.0289291	0.0218359
chr2	16226051	16233522	0.027841	0.0243609
chr3	7122182	7131477	0.0223776	0.0193653
chr1	8012353	8017150	0.0433604	0.034188
chr1	27232418	27237822	0.03849	0.0301628
chr1	27260087	27264828	0.0438726	0.031217
chr1	5429040	5437618	0.0242481	0.0206342
chr2	16054289	16059014	0.0440212	0.0378836
chr3	2061131	2068417	0.0285479	0.0212737
chr5	24909191	24916395	0.0288728	0.0333148
chr5	24995129	25003439	0.0250301	0.022503
chr1	3919478	3925566	0.0341656	0.0198752
chr5	6145725	6154811	0.0228924	0.0176095
chr5	18859234	18868015	0.0236875	0.0198155
chr5	21724441	21730413	0.0348292	0.0309779
chr5	8051439	8059465	0.0259158	0.0260404
chr1	9697298	9704944	0.0272038	0.0221031
chr1	29910381	29915967	0.0372359	0.0338346
chr4	16729703	16733923	0.0492891	0.0402844
chr4	16891909	16896105	0.049571	0.0278837
chr5	5907834	5914317	0.0320839	0.0283819
chr1	2572818	2577844	0.0413848	0.0330283
chr1	28813434	28823256	0.0211769	0.0225005
chr1	30404339	30410768	0.0323534	0.0331311
chr2	827279	833619	0.0328076	0.0246057
chr2	15263211	15271092	0.0263926	0.0272808
chr1	2059444	2068483	0.0230114	0.0185861
chr4	6810103	6818339	0.025255	0.0224624
chr3	5634593	5639798	0.0399616	0.0420749
chr1	29525861	29531669	0.0358127	0.0225551
chr1	25656757	25660484	0.055809	0.0571505
chr5	26265180	26270763	0.037256	0.0218521
chr3	2712312	2718366	0.0343574	0.0338619
chr1	4038566	4045046	0.0320988	0.0299383
chr2	9656339	9661803	0.0380673	0.0303807
chr4	6537406	6545915	0.0244447	0.0237396
chr1	26511681	26516255	0.0454744	0.0426323
chr3	22164580	22170984	0.0324797	0.0229544
chr4	11192498	11199068	0.0316591	0.0249619
chr3	9602889	9608193	0.0392157	0.0405354
chr5	15691542	15694735	0.0648293	0.0623238
chr3	22534676	22539684	0.0413339	0.0447284
chr4	10238638	10248550	0.0208838	0.0198749
chr4	14880689	14884583	0.0531587	0.0472522
chr5	24933962	24940239	0.0329775	0.0286761
chr1	522536	530069	0.0274791	0.0211071
chr2	7073119	7080519	0.027973	0.0239189
chr5	20287055	20293432	0.0324604	0.0236788
chr4	16996091	17001896	0.0356589	0.0234281
chr5	18866616	18873494	0.030096	0.0312591
chr3	19424632	19428230	0.057532	0.0428016
chr1	9299806	9305328	0.0374864	0.0277074
chr4	9516950	9526800	0.0210152	0.0196954
chr4	12889545	12899501	0.0207915	0.0214946
chr2	15500726	15508501	0.0266238	0.0228939
chr2	8857962	8865865	0.0261926	0.0250538
chr3	1112914	1121933	0.0229515	0.0166316
chr1	10263043	10267917	0.0424703	0.0352893
chr1	10267421	10274821	0.027973	0.0266216
chr2	18698428	18704093	0.0365402	0.0455428
chr3	6552440	6556147	0.0558403	0.0558403
chr5	20460777	20465616	0.0427774	0.0278983
chr3	1452072	1458295	0.0332637	0.0263538
chr4	13686174	13691538	0.0385906	0.0274049
chr3	2901355	2906947	0.0370172	0.0304006
chr1	6016808	6024503	0.0269006	0.0239116
chr1	25385131	25392258	0.0290445	0.0258173
chr2	12436718	12443592	0.0301135	0.0240035
chr5	9444232	9451896	0.0270094	0.0238779
chr1	12108561	12119861	0.0183186	0.0133628
chr3	8574051	8582331	0.025	0.0236715
chr5	24866945	24873954	0.0295335	0.027964
chr5	9792745	9800149	0.0279579	0.0201243
chr4	12032437	12044728	0.0168416	0.013994
chr5	23166774	23172025	0.0394211	0.031613
chr1	27921725	27928962	0.028603	0.0183778
chr5	15668898	15671904	0.0685296	0.0555556
chr1	1343989	1349868	0.03504	0.0335091
chr2	12999670	13003574	0.0527664	0.041752
chr1	20703915	20708071	0.0495669	0.0454764
chr4	13742011	13747211	0.0396154	0.0307692
chr2	10134605	10138595	0.0516291	0.0388471
chr1	29302864	29306411	0.0580772	0.0645616
chr1	203935	208642	0.0437646	0.037816
chr4	16270745	16275825	0.0405512	0.0448819
chr3	6173239	6179534	0.0327244	0.0297061
chr4	12707646	12713825	0.0333387	0.0275125
chr3	1538527	1547469	0.0230374	0.0196824
chr5	25590956	25599671	0.0236374	0.0258176
chr1	5330858	5339326	0.0243269	0.0233821
chr5	25924173	25929879	0.0361023	0.0322468
chr5	8722912	8726817	0.0527529	0.0471191
chr3	18833927	18838395	0.0461056	0.0389436
chr1	13038660	13043159	0.045788	0.0513447
chr2	13878959	13886736	0.0264884	0.0250739
chr4	1080671	1089846	0.0224523	0.026594
chr5	16341728	16354898	0.0156416	0.0186029
chr3	650572	655487	0.0419125	0.0274669
chr4	7601989	7608155	0.033409	0.0309763
chr4	16085311	16091832	0.0315902	0.0286766
chr5	7288703	7297344	0.0238398	0.022914
chr1	4060363	4064549	0.0492117	0.0348782
chr3	6351447	6356463	0.0410686	0.0332935
chr1	3194719	3201403	0.0308199	0.0342609
chr5	6274895	6281681	0.0303566	0.0246095
chr5	4827499	4831982	0.0459514	0.0361365
chr2	10893253	10899672	0.0320922	0.0313133
chr1	9071256	9076350	0.0404397	0.0263055
chr1	27947045	27952668	0.0366352	0.0409034
chr4	15848711	15856194	0.0273954	0.0265936
chr5	2812870	2819139	0.0327006	0.0215345
chr3	20915172	20922338	0.0286073	0.0295841
chr2	14227972	14232408	0.0462128	0.0308837
chr1	29301716	29304519	0.0731359	0.0717089
chr4	16818792	16827147	0.0245362	0.0190305
chr4	16887386	16891877	0.0456468	0.0367401
chr5	3242915	3247839	0.0416328	0.0353371
chr5	7004667	7008502	0.053455	0.0388527
chr2	2212960	2218159	0.0394307	0.0409694
chr3	944077	950238	0.0332738	0.0310015
chr3	4484623	4491420	0.0301604	0.027365
chr5	16588390	16593381	0.0410739	0.0364656
chr1	2317143	2322664	0.037131	0.02572
chr5	6941955	6947514	0.0368771	0.0473107
chr5	25190402	25196071	0.0361616	0.0373964
chr5	25717008	25722166	0.0397441	0.0319891
chr4	7634765	7640037	0.0388847	0.0244689
chr2	415021	421661	0.0308735	0.0251506
chr4	15971323	15975797	0.0458203	0.0397854
chr3	823552	827585	0.0508306	0.0495909
chr2	9432616	9437658	0.0406585	0.0279651
chr5	15507196	15511713	0.0453841	0.0285588
chr4	6082585	6089134	0.0313025	0.032066
chr1	11758427	11763635	0.0393625	0.0362903
chr5	22822189	22829062	0.0298269	0.0229885
chr5	19506397	19515895	0.0215835	0.0223205
chr4	161897	167357	0.0375458	0.0307692
chr4	8806483	8811512	0.0407636	0.0300259
chr3	20323088	20331030	0.0256862	0.0226643
chr3	7259429	7264384	0.0411705	0.041776
chr3	8867583	8873346	0.0353982	0.0260281
chr3	6889988	6898510	0.023938	0.0265196
chr5	736468	741319	0.0420532	0.0385488
chr5	14252673	14257284	0.044242	0.0492301
chr4	14712400	14721061	0.0235539	0.0197437
chr5	18919334	18924551	0.0391029	0.0310523
chr4	18323457	18329831	0.032005	0.0436147
chr2	16686673	16691182	0.0452428	0.0339321
chr5	6886636	6893571	0.029416	0.0263879
chr5	19931114	19939470	0.0244136	0.0223791
chr1	19836110	19841370	0.0387833	0.0319392
chr4	9370927	9377409	0.0314718	0.0351743
chr4	10939414	10944561	0.0396347	0.034389
chr3	6547127	6553055	0.034413	0.0242915
chr5	13418080	13424882	0.0299912	0.0249926
chr2	16164921	16169628	0.0433397	0.0325048
chr1	10466956	10473211	0.0326139	0.0294165
chr1	18506922	18514340	0.0275007	0.0245349
chr1	4104223	4110601	0.0319849	0.0293195
chr1	6745778	6752609	0.0298639	0.0250329
chr1	5686871	5692369	0.0371044	0.028374
chr3	8176002	8181122	0.0398437	0.0394531
chr1	20803592	20808940	0.0381451	0.0295438
chr1	20872425	20877346	0.041455	0.0278399
chr4	15164125	15173807	0.02107	0.0241686
chr2	12355321	12360568	0.0388794	0.0331618
chr1	4435101	4440639	0.0368364	0.0337667
chr1	4473684	4479005	0.0383387	0.0236798
chr1	11325251	11331791	0.0311927	0.0310398
chr3	17934256	17941792	0.0270701	0.0261412
chr5	2421783	2431136	0.0218112	0.0225596
chr5	2445669	2449584	0.0521073	0.0385696
chr2	9840842	9843634	0.0730659	0.0526504
chr3	3659298	3664734	0.0375276	0.0375276
chr1	6832669	6837633	0.0410959	0.0402901
chr5	1878902	1886643	0.0263532	0.0317788
chr5	4403553	4408288	0.0430834	0.0407603
chr5	7127475	7134512	0.0289896	0.0221685
chr3	10655979	10663772	0.0261773	0.0282305
chr1	26532824	26539437	0.0308483	0.0244972
chr2	11870378	11877989	0.0268033	0.021285
chr1	10818495	10823055	0.0447368	0.0289474
chr3	9558555	9564322	0.0353737	0.0275707
chr5	4746860	4754781	0.0256281	0.0294155
chr3	7262900	7269750	0.029635	0.0272993
chr5	4372239	4380401	0.0248714	0.0237687
chr5	18344534	18350695	0.0329492	0.029703
chr3	19939499	19944885	0.0376903	0.0282213
chr5	23672533	23676643	0.0493917	0.046472
chr2	15074343	15081812	0.027179	0.0226269
chr2	14497590	14506809	0.0220197	0.0165962
chr3	504434	509723	0.0383815	0.0325203
chr3	10450403	10456323	0.0342905	0.029223
chr3	1878985	1884491	0.0368689	0.0254268
chr1	23711216	23717206	0.0338898	0.0375626
chr1	23790585	23796563	0.0339578	0.0339578
chr4	7991967	7999595	0.0266125	0.0241217
chr3	22794422	22799324	0.0414117	0.0342717
chr2	8648434	8655819	0.0274882	0.0257278
chr3	5780418	5787310	0.0294544	0.0271329
chr3	6522379	6527044	0.0435155	0.0334405
chr3	3757452	3761751	0.0472203	0.0541987
chr1	6626683	6634133	0.0272483	0.0253691
chr5	22129964	22134688	0.0429721	0.0400085
chr5	20076304	20081329	0.040398	0.0354229
chr5	7663871	7668288	0.0459588	0.0350917
chr2	12080023	12085678	0.0358974	0.0325376
chr1	20100299	20104690	0.0462309	0.0234571
chr2	7927015	7932953	0.0341866	0.0254294
chr5	22038383	22047358	0.0226184	0.0197214
chr3	4383563	4389592	0.0336706	0.0265384
chr5	7276182	7281344	0.0393258	0.0290585
chr1	8146118	8150891	0.0425309	0.0410643
chr2	19206991	19212021	0.0403579	0.0240557
chr1	9088469	9093560	0.0398743	0.0326066
chr5	1655481	1664929	0.021486	0.0272015
chr1	7071192	7077619	0.0315855	0.0410767
chr1	7083409	7087873	0.0454749	0.0353943
chr2	18244357	18249459	0.0397883	0.0329283
chr1	6465667	6470984	0.0381794	0.0349821
chr4	17642110	17646830	0.0427966	0.0381356
chr5	24342169	24344558	0.0845542	0.0933445
chr3	19904591	19911244	0.0303622	0.0287089
chr3	23247129	23256297	0.0220332	0.0152705
chr1	29763089	29769793	0.0301313	0.0307279
chr1	12583345	12588778	0.0371802	0.0277931
chr5	786428	794404	0.025326	0.0254514
chr3	9421476	9427049	0.0362462	0.0328369
chr4	13528260	13533755	0.0367607	0.0292994
chr2	15602142	15609587	0.0271323	0.0197448
chr2	12758973	12767794	0.0228999	0.0211994
chr3	457156	462063	0.0411657	0.0387202
chr4	7364257	7369730	0.0369085	0.0303307
chr1	2207477	2213718	0.0323666	0.0246755
chr2	1514634	1520308	0.035601	0.0269651
chr5	26966378	26970400	0.0502238	0.044008
chr1	2872300	2878270	0.0338358	0.038191
chr1	7565229	7571014	0.0349179	0.0321521
chr2	17012269	17022606	0.0195415	0.0219599
chr4	15637353	15641517	0.048511	0.0341018
chr3	1079942	1084690	0.0425442	0.0345409
chr4	15730443	15738807	0.0241511	0.0216404
chr1	26064698	26070843	0.0328723	0.0283157
chr1	2666798	2672957	0.0327975	0.0357201
chr3	699433	705828	0.0315872	0.0245504
chr5	22055986	22062270	0.0321451	0.0307129
chr1	22931760	22935549	0.0533122	0.0446028
chr4	16014640	16022230	0.026614	0.0235837
chr1	20439979	20445066	0.0397091	0.0320425
chr3	18416568	18422263	0.0354697	0.0303775
chr1	6854899	6861563	0.0303121	0.0246098
chr3	5598710	5604027	0.0379913	0.0312206
chr1	3702672	3710586	0.0255244	0.0251453
chr1	24376263	24385086	0.0228947	0.0224413
chr2	9571768	9578616	0.0294977	0.0357769
chr5	20756199	20763461	0.027816	0.0286422
chr3	21999804	22007132	0.0275655	0.0262009
chr5	19824078	19830140	0.0333223	0.0214451
chr5	21310020	21315180	0.0389535	0.0281008
chr5	1535057	1539614	0.044108	0.0337942
chr3	3018249	3024052	0.0346373	0.0241255
chr5	18367532	18372021	0.0447761	0.0309646
chr4	1127515	1134774	0.0276898	0.0265877
chr5	8075312	8080866	0.0361901	0.025027
chr2	17777130	17783188	0.0331793	0.0293826
chr5	21456534	21464327	0.0257924	0.026049
chr5	14566444	14574206	0.0258954	0.0197114
chr5	19365133	19373815	0.0231513	0.0207326
chr2	15338122	15344086	0.0337022	0.0316901
chr3	7788342	7793410	0.0396606	0.0288082
chr4	8053673	8058181	0.0445874	0.0357143
chr5	7009451	7015249	0.0346671	0.0239738
chr5	20490393	20497589	0.0279322	0.0240411
chr5	25986309	25992412	0.0329346	0.0339177
chr3	21670433	21676090	0.0355312	0.0353544
chr1	28073927	28079831	0.0340447	0.0328591
chr1	1050312	1057827	0.0267465	0.0267465
chr2	8285625	8293498	0.0255303	0.0228629
chr5	17384760	17390600	0.0344178	0.0291096
chr3	5382595	5391219	0.0233071	0.0198284
chr5	18464283	18471944	0.0262368	0.018666
chr5	4217786	4222077	0.0468422	0.0370543
chr5	25729335	25734313	0.0403777	0.0417838
chr2	5924119	5930902	0.0296329	0.0277163
chr1	995076	1001629	0.030673	0.0318938
chr5	1088342	1094204	0.0342886	0.0305357
chr1	3460635	3466786	0.0326776	0.0287758
chr1	3483399	3487965	0.044021	0.0192729
chr5	2467040	2474843	0.0257593	0.0264001
chr5	24056378	24063082	0.0299821	0.0229714
chr3	8442233	8449341	0.028278	0.0275746
chr5	9673320	9677219	0.0515517	0.0266735
chr5	4830583	4835532	0.0406143	0.0272782
chr2	11860806	11864908	0.0490005	0.041687
chr1	26295540	26301684	0.0327148	0.0345052
chr1	9056095	9062140	0.0332506	0.029115
chr5	1689571	1696557	0.0287718	0.0247638
chr1	26730782	26735022	0.0474057	0.0412736
chr3	5103367	5109509	0.0327255	0.0312602
chr1	27017158	27023117	0.0335627	0.027018
chr5	25857584	25862909	0.0375587	0.0330516
chr4	5846312	5850763	0.0449337	0.0429117
chr5	23625826	23633223	0.027038	0.0297418
chr1	29234721	29240484	0.0347041	0.0267222
chr1	3537333	3544925	0.0263435	0.0206797
chr4	15569044	15574402	0.0373274	0.0216499
chr1	5836590	5841332	0.0421763	0.0371151
chr5	22730949	22736612	0.035317	0.0247219
chr5	19443103	19448866	0.0347041	0.0303661
chr3	10423179	10432364	0.0217746	0.0190528
chr3	10446845	10452064	0.0383215	0.0348726
chr3	10455029	10462000	0.0286903	0.0252475
chr4	13196069	13200841	0.0419111	0.0352054
chr4	12615979	12621714	0.0348736	0.0353967
chr3	6135986	6143157	0.0278901	0.0231488
chr4	1142888	1148562	0.0352485	0.0278463
chr3	20720602	20726893	0.0317914	0.033381
chr2	7480881	7486240	0.0373204	0.0287367
chr4	12769221	12773479	0.0469704	0.0364021
chr5	7809645	7816089	0.0310366	0.0270019
chr5	25399317	25407250	0.0252111	0.0289928
chr3	9268277	9272465	0.0477555	0.0413085
chr3	16489442	16496170	0.0297265	0.0255648
chr3	7412776	7419484	0.0298151	0.0277281
chr1	16779059	16788623	0.0209118	0.0201798
chr2	1448288	1456314	0.024919	0.020309
chr3	1499368	1504481	0.039116	0.0309016
chr1	28829902	28837748	0.0254907	0.0248534
chr1	10406220	10414119	0.0253197	0.0192429
chr2	11535502	11543391	0.0253518	0.0200279
chr1	27388948	27394327	0.0371816	0.0483361
chr4	15463642	15470204	0.0304785	0.0280402
chr1	25792207	25800061	0.0254647	0.0204991
chr5	15259750	15266630	0.0290698	0.031686
chr4	15939228	15942493	0.0612557	0.0520674
chr4	15964593	15971557	0.0287191	0.122343
chr5	22446937	22455805	0.022553	0.0174786
chr5	23076120	23081096	0.0401929	0.0239148
chr3	2781698	2788930	0.0276549	0.0300055
chr3	2786953	2794547	0.0263366	0.026995
chr5	15469900	15477553	0.0261335	0.0316216
chr2	9626342	9632283	0.0336644	0.0213769
chr5	1377621	1383478	0.0341472	0.0268055
chr5	24820203	24827969	0.0257533	0.0263971
chr1	6351325	6357113	0.0345543	0.0333449
chr2	8377664	8384374	0.0298063	0.0479881
chr5	9670393	9675267	0.0410341	0.03016
chr5	2542742	2549829	0.0282207	0.0276563
chr4	13436005	13442884	0.029074	0.0293647
chr4	8863615	8871979	0.023912	0.0187709
chr3	6779563	6784166	0.0432327	0.0247665
chr5	13899695	13904218	0.0439973	0.0362591
chr3	2334612	2340168	0.0358171	0.0350972
chr2	11402979	11409421	0.030891	0.0262341
[truncated: 25,421 more rows]

## Sheet: Fig 7B
		ratio of input
		1	2	3	average	std
		ARF4
35S:mCherry:3xFLAG		0.000154	0.000321	0.000773	0.000416	0.000320248
KYPpro::KYP:3xFLAG		0.002111	0.002157	0.002102	0.00212333	2.95014e-05
		KNAT3
35S:mCherry:3xFLAG		0.000399	0.000399	0.000481	0.000426333	4.73427e-05
KYPpro::KYP:3xFLAG		0.001001	0.001004	0.000831	0.000945333	9.90269e-05
		KNAT5
35S:mCherry:3xFLAG		0.000848	0.000939	0.001011	0.000932667	8.16844e-05
KYPpro::KYP:3xFLAG		0.001617	0.001612	0.001828	0.00168567	0.00012329
		NUC1
35S:mCherry:3xFLAG		0.004589	0.005771	0.006992	0.005784	0.00120155
KYPpro::KYP:3xFLAG		0.0144	0.01276	0.02761	0.0182567	0.00814162
		GRF4
35S:mCherry:3xFLAG		0.000717	0.000762	0.000883	0.000787333	8.58506e-05
KYPpro::KYP:3xFLAG		0.03437	0.03402	0.02141	0.0299333	0.0073835
		CDKC2
35S:mCherry:3xFLAG		0.001408	0.001622	0.001847	0.00162567	0.000219523
KYPpro::KYP:3xFLAG		0.005351	0.005197	0.006343	0.00563033	0.000621972
		MLP328
35S:mCherry:3xFLAG		0.000472	0.000427	0.000281	0.000393333	9.98516e-05
KYPpro::KYP:3xFLAG		0.001485	0.001878	0.002364	0.001909	0.000440319
		ERF96
35S:mCherry:3xFLAG		0.000333	0.000386	0.000355	0.000358	2.66271e-05
KYPpro::KYP:3xFLAG		0.000903	0.001091	0.000971	0.000988333	9.5191e-05
		AT2G12510
35S:mCherry:3xFLAG		0.000313	0.000312	0.000407	0.000344	5.45619e-05
KYPpro::KYP:3xFLAG		0.001471	0.001112	0.001077	0.00122	0.000218076
		AT3G29640
35S:mCherry:3xFLAG		0.000558	0.000564	0.000702	0.000608	8.14616e-05
KYPpro::KYP:3xFLAG		0.01895	0.02422	0.02737	0.0235133	0.00425425
		ACT2
35S:mCherry:3xFLAG		0.000961	0.000882	0.001316	0.001053	0.000231164
KYPpro::KYP:3xFLAG		0.001066	0.000988	0.001133	0.00106233	7.25695e-05

## Sheet: Fig 7C
	1	2	3		r1	r2	r3		average	std
	ARF4										ARF4	std
WT	26.6408	32.4714	57.2816		0.686655	0.836936	1.47641		1	0.419368	1	0.418563
hda6/suvh4/5/6	113.054	60.0037	75.6274		2.91392	1.54657	1.94926		2.13659	0.70266	2.08333	0.708333
	KNAT3										KNAT3	std
WT	1.12506	1.3566	1.59107		0.828724	0.999282	1.17199		1	0.171636	1	0.171034
hda6/suvh4/5/6	2.37524	1.85273	2.69087		1.74961	1.36473	1.98211		1.69882	0.311807	1.69492	0.361695
	KNAT5										KNAT5	std
WT	2.8481	3.81055	4.86941		0.741174	0.991637	1.26719		1	0.263107	1	0.267911
hda6/suvh4/5/6	3.84173	6.97396	7.15351		0.999751	1.81487	1.86159		1.55874	0.484658	1.5625	0.459008
	NUC1										NUC1	std
WT	38.5859	27.91	34.9285		1.14132	0.82554	1.03314		1	0.160477	1	0.16627
hda6/suvh4/5/6	92.3532	70.4849	70.3736		2.73169	2.08485	2.08156		2.29937	0.374405	2.32558	0.373995
	GRF4										GRF4	std
WT	0.0703162	0.0847878	0.0994421		0.828724	0.999282	1.17199		1	0.171636	1	0.172998
hda6/suvh4/5/6	0.182109	0.128931	0.217638		2.14628	1.51954	2.56501		2.07694	0.526175	2.08333	0.496908
	CDKC2										CDKC2	std
WT	3.01049	3.02782	5.64161		0.773248	0.777699	1.44905		1	0.388898	1	0.417809
hda6/suvh4/5/6	6.57983	9.58794	9.3924		1.69004	2.46267	2.41245		2.18838	0.432313	2.12766	0.426585
	MLP328										MLP328	std
WT	0.397768	0.496546	0.450625		0.887255	1.10759	1.00516		1	0.110257	1	0.100041
hda6/suvh4/5/6	1.19748	0.876606	0.747425		2.67108	1.95534	1.66719		2.09787	0.516896	2.04082	0.540216
	ERF96										ERF96	std
WT	0.532043	0.586417	0.566442		0.947312	1.04413	1.00856		1	0.0489719	1	0.0610856
hda6/suvh4/5/6	6.06913	5.86287	7.92642		10.8062	10.4389	14.1131		11.7861	2.02363	11.1111	1.93978
	AT2G12510										AT2G12510	std
WT	0	0	0		0	0	0		0	0	0	0
hda6/suvh4/5/6	0.0994421	0.133046	0.180491		0.722375	0.966486	1.31114		1	0.295809	1	0.3118
	AT3G29640										AT3G29640	std
WT	0	0	0		0	0	0		0	0	0	0
hda6/suvh4/5/6	1.33448	0.915108	2.61985		0.822157	0.563786	1.61406		1	0.547256	1	0.511223
